# Supplementary material for: Fine Mapping of the Bsr1 Barley Stripe Mosaic Virus Resistance Gene in the Model Grass Brachypodium distachyon
Source: PLoS One. 2012 Jun 4;7(6):e38333. doi: 10.1371/journal.pone.0038333 (PMC3366947; doi:10.1371/journal.pone.0038333)
Supplement: Table S3 — SNP mapping data of the Bd3-1 × Bd21 RILs. (XLS) [file pone.0038333.s004.xls]

## Sheet: Chr1
Table S3. SNP mapping data of the Bd3-1 X Bd21 RILs
Note 1: a=Bd21, b=Bd3-1, h=heterozygous
Note 2: Four small linkage groups were assigned to physical locations according to the genome sequence and previous F2 gentic map. These markers are noted in the comments.
Locus	Genetic Position (cM)	Physical location of SNP position	Comments	RIL001	RIL002	RIL003	RIL004	RIL005	RIL006	RIL007	RIL008	RIL009	RIL010	RIL011	RIL012	RIL013	RIL015	RIL016	RIL017	RIL018	RIL019	RIL020	RIL021	RIL022	RIL023	RIL024	RIL025	RIL026	RIL027	RIL028	RIL029	RIL030	RIL031	RIL032	RIL033	RIL034	RIL035	RIL036	RIL037	RIL038	RIL041	RIL042	RIL043	RIL044	RIL045	RIL047	RIL048	RIL049	RIL050
BD0958_1	0	700023	placed small linkage group here based on physical location	b	a	a	a	a	b	b	b	a	b	b	b	b	a	b	b	b	a	a	a	b	a	a	a	b	b	a	a	b	b	a	b	a	a	a	a	a	a	b	b	a	b	a	a	a	a
BD1760_4	0	706435	placed small linkage group here based on physical location	b	a	a	a	a	b	b	b	a	b	b	b	b	a	b	b	b	a	a	a	b	a	a	a	b	b	a	a	b	b	a	b	a	a	a	a	a	a	b	b	a	b	a	a	a	a
BD3577_2	26.512	1889156	placed small linkage group here based on physical location	b	b	a	a	a	b	a	h	b	b	b	b	a	a	a	h	b	b	b	a	b	a	b	b	b	b	a	a	b	b	a	a	a	a	a	h	a	a	b	b	a	b	b	a	a	b
BD3577_1	26.512	1890213	placed small linkage group here based on physical location	b	b	a	a	a	b	a	h	b	b	b	b	a	a	a	h	b	b	b	a	b	a	b	b	b	b	a	a	b	b	a	a	a	a	a	h	a	a	b	b	a	b	b	a	a	b
BD4155_6	36.242	2641753	placed small linkage group here based on physical location	b	b	a	a	b	b	a	h	b	b	b	b	a	h	a	a	b	b	b	a	b	a	b	b	a	b	a	a	a	b	a	a	a	a	a	a	a	a	b	b	a	b	b	h	a	b
BD4155_1	36.242	2642095	placed small linkage group here based on physical location	b	b	a	a	b	b	a	h	b	b	b	b	a	h	a	a	b	b	b	a	b	a	b	b	a	b	a	a	a	b	a	a	a	a	a	a	a	a	b	b	a	b	b	h	a	b
BD3569_1	0	2827217	placed small linkage group here based on physical location	b	a	a	b	a	b	a	a	b	b	a	a	a	a	b	a	b	b	a	h	b	b	a	b	a	a	b	a	a	b	a	a	b	a	b	b	b	b	b	a	a	b	b	b	a	b
BD2257_2	0	4853176	placed small linkage group here based on physical location	b	a	a	b	a	b	a	a	b	b	a	a	a	a	b	a	b	b	a	h	b	b	a	b	a	a	b	a	a	b	a	a	b	a	b	b	b	b	b	a	a	b	b	b	a	b
BD4830_3	11.937	5224842	placed small linkage group here based on physical location	b	a	a	b	b	a	a	a	b	b	a	b	a	a	b	a	b	b	a	h	b	b	a	b	a	a	b	a	a	b	a	a	b	a	b	b	b	a	b	a	a	b	b	b	a	a
BD1101_2	16.534	5513062	placed small linkage group here based on physical location	b	a	a	a	b	a	a	a	b	b	a	b	a	a	b	a	b	b	a	h	b	b	a	b	a	a	b	b	a	b	a	a	b	a	b	b	b	a	b	a	a	b	b	b	a	a
BD4196_5	0	9506019		b	a	a	a	b	a	a	a	b	b	a	a	b	a	b	b	a	b	a	b	a	b	a	a	b	b	b	b	a	b	a	a	b	a	b	a	b	a	b	a	b	b	b	b	a	a
BD4135_1	2.151	9579201	not in the F2 map	b	h	a	h	b	a	a	a	b	b	a	a	b	a	b	b	a	b	a	b	a	b	a	a	b	b	b	b	a	b	a	a	b	a	b	a	b	a	b	a	b	b	b	b	a	a
BD2333_1	2.467	9798813		b	h	a	h	b	a	a	a	b	b	b	a	b	a	b	b	a	b	a	b	a	b	a	a	b	b	b	b	a	b	a	a	b	a	b	a	b	a	b	a	b	b	b	b	a	a
BD3200_1	6.941	10533262		b	a	a	a	b	a	a	a	b	b	b	a	b	a	b	b	a	b	a	a	a	b	a	a	b	b	b	b	a	b	a	a	b	a	b	a	b	a	a	a	b	b	b	b	a	a
BD2846_1	7.256	10568859		b	a	a	a	b	a	a	a	a	b	b	a	b	a	b	b	a	b	a	a	a	b	a	a	b	b	b	b	a	b	a	a	b	a	b	a	b	a	a	a	b	b	b	b	a	a
BD2845_5	12.433	10828466		b	a	a	a	b	a	a	b	a	b	a	a	b	a	b	b	b	b	a	a	a	b	a	a	b	b	b	b	a	b	a	a	b	a	b	b	b	a	a	a	b	b	b	b	a	a
BD3550_1	13.069	11186428		b	a	a	a	b	a	a	b	a	b	a	a	b	a	b	b	b	b	a	a	a	b	a	a	b	b	b	b	a	b	a	a	b	a	b	b	b	a	a	a	b	b	b	b	a	a
BD0405_2	16.301	12309013		b	a	a	a	b	a	a	b	a	b	a	b	b	b	b	b	b	b	a	b	a	b	a	a	b	b	b	b	a	b	a	a	b	a	b	b	b	a	b	a	b	b	b	b	a	a
BD0929_1	19.533	12530222		b	a	b	a	b	a	a	b	a	b	a	b	b	b	b	b	b	b	a	b	a	b	a	a	b	b	b	b	a	b	a	a	b	a	b	b	b	a	b	a	a	b	b	b	a	a
BD0145_4	19.533	12854877		b	a	b	a	b	a	a	b	a	b	a	b	b	b	b	b	b	b	a	b	a	b	a	a	b	b	b	b	a	b	a	a	b	a	b	b	b	a	b	a	a	b	b	b	a	a
BD3195_2	19.533	13088193		b	a	b	a	b	a	a	b	a	b	a	b	b	b	b	b	b	b	a	b	a	b	a	a	b	b	b	b	a	b	a	a	b	a	b	b	b	a	b	a	a	b	b	b	a	a
BD3195_1	19.533	13088306		b	a	b	a	b	a	a	b	a	b	a	b	b	b	b	b	b	b	a	b	a	b	a	a	b	b	b	b	a	b	a	a	b	a	b	b	b	a	b	a	a	b	b	b	a	a
BD1774_1	19.533	13375886		b	a	b	a	b	a	a	b	a	b	a	b	b	b	b	b	b	b	a	b	a	b	a	a	b	b	b	b	a	b	a	a	b	a	b	b	b	a	b	a	a	b	b	b	a	a
BD4130_2	23.521	13918358		b	a	b	a	b	a	a	b	a	b	a	b	b	a	b	b	b	b	a	b	a	b	a	a	b	a	b	b	a	b	a	a	b	a	b	b	b	a	b	a	a	b	b	b	b	a
BD1531_1	23.678	14120826		b	a	b	a	b	a	a	b	a	b	a	b	b	a	b	b	b	b	a	b	a	b	a	a	b	a	b	b	a	b	a	a	b	a	b	b	b	a	b	a	a	b	b	b	b	a
BD2840_1	23.678	14345234		b	a	b	a	b	a	a	b	a	b	a	b	b	a	b	b	b	b	a	b	a	b	a	a	b	a	b	b	a	b	a	a	b	a	b	b	b	a	b	a	a	b	b	b	b	a
BD0237_2	26.91	14756396		b	a	b	a	b	a	a	b	a	b	h	b	b	a	b	b	b	b	a	b	b	b	a	a	a	a	b	b	a	b	a	b	b	a	b	b	b	a	b	a	a	b	b	b	b	a
BD0390_1	26.91	14766404		b	a	b	a	b	a	a	b	a	b	h	b	b	a	b	b	b	b	a	b	b	b	a	a	a	a	b	b	a	b	a	b	b	a	b	b	b	a	b	a	a	b	b	b	b	a
BD0389_4	30.519	15006406		b	a	b	a	b	a	a	b	a	b	h	b	b	a	b	b	b	b	a	b	b	b	a	b	a	a	b	b	a	b	a	b	b	a	b	b	b	a	b	a	a	b	b	b	h	a
BD3539_1	38.55	16528785		b	a	b	a	b	a	a	a	a	b	h	b	b	b	b	b	b	b	a	b	b	b	b	b	a	a	b	b	h	b	a	b	b	a	b	b	b	a	b	a	a	b	b	b	a	b
BD4187_7	45.658	17836809		b	b	b	a	a	a	a	a	a	b	h	a	b	b	b	b	b	b	a	b	b	b	b	b	b	a	b	b	a	b	b	b	b	a	b	b	b	a	b	a	b	b	a	b	b	a
BD0589_1	45.658	18145581		b	b	b	a	a	a	a	a	a	b	h	a	b	b	b	b	b	b	a	b	b	b	b	b	b	a	b	b	a	b	b	b	b	a	b	b	b	a	b	a	b	b	a	b	b	a
BD3533_1	52.348	18583011		b	b	b	a	a	a	a	a	a	b	h	a	b	b	b	b	b	a	a	b	b	b	b	b	b	a	b	b	b	b	b	b	a	a	b	b	b	a	b	a	b	a	a	b	b	a
BD4817_1	58.581	19951127		b	a	b	a	a	b	b	a	a	b	b	a	b	b	b	b	b	a	a	b	b	b	a	b	b	a	b	b	b	b	b	b	a	b	b	b	b	a	b	b	b	a	a	b	b	a
BD3180_1	62.38	20513367		b	b	b	a	a	b	a	a	a	b	b	a	b	b	b	b	b	a	a	b	b	b	a	b	b	a	b	a	b	b	b	b	a	b	b	b	b	a	b	b	b	a	a	b	b	a
BD0555_1	66.565	21140632		b	b	b	a	a	b	a	b	a	a	b	a	b	b	b	b	a	a	a	b	b	b	b	b	b	a	b	a	b	b	b	b	a	b	b	b	b	a	b	b	b	a	a	b	b	a
BD4815_1	68.545	21571584		b	b	b	a	a	b	a	b	a	a	b	a	b	b	b	b	a	a	a	b	b	b	b	b	b	a	b	a	b	b	b	b	a	b	b	b	b	a	b	b	b	a	a	b	b	a
BD2829_1	70.349	21984215		b	b	b	a	a	b	a	b	a	a	b	a	b	b	b	b	a	a	a	b	b	b	b	b	b	a	b	a	b	b	b	b	a	b	b	b	b	a	b	b	b	a	a	b	b	a
BD1359_1	70.985	22263503		b	b	b	a	a	b	a	b	a	a	b	a	b	b	b	b	a	a	a	b	b	b	b	b	b	a	b	a	b	b	b	b	a	b	b	b	b	a	b	b	b	a	a	b	b	a
BD2380_1	73.851	23145796		b	b	b	a	b	b	b	b	a	a	b	a	b	b	b	b	a	b	a	b	b	b	b	b	b	a	b	a	b	b	b	b	a	b	b	b	b	a	b	b	b	a	a	b	b	a
BD3519_1	75.314	23815947		b	b	b	a	b	b	a	b	a	a	b	a	b	b	b	b	a	b	a	b	b	b	b	b	b	a	b	a	b	b	b	b	a	b	b	b	b	a	b	b	b	a	a	b	b	a
BD3518_1	80.494	24374813		b	a	b	a	b	b	a	b	a	a	b	a	b	a	b	b	a	b	a	b	b	b	b	b	b	a	b	a	b	h	b	b	a	a	b	a	b	a	b	b	b	a	a	b	h	a
BD1730_1	80.494	24763964		b	a	b	a	b	b	a	b	a	a	b	a	b	a	b	b	a	b	a	b	b	b	b	b	b	a	b	a	b	h	b	b	a	a	b	a	b	a	b	b	b	a	a	b	h	a
BD3517_1	82.305	25098822		b	a	b	a	b	b	a	b	a	a	b	a	b	a	b	b	a	b	a	b	b	b	b	b	b	a	b	a	b	h	b	b	a	a	b	a	b	a	b	b	b	a	a	b	h	a
BD1642_9	88.965	26039334		a	a	b	a	b	b	b	b	a	a	b	b	b	b	b	b	a	a	a	b	b	b	b	b	b	a	a	a	b	a	b	b	a	a	b	a	b	a	b	b	b	a	a	b	a	a
BD3514_1	88.965	26330852		a	a	b	a	b	b	b	b	a	a	b	b	b	b	b	b	a	a	a	b	b	b	b	b	b	a	a	a	b	a	b	b	a	a	b	a	b	a	b	b	b	a	a	b	a	a
BD2131_1	90.597	26612982		a	a	b	a	a	b	b	b	a	a	b	b	b	b	b	b	a	a	a	b	b	b	b	b	b	a	a	b	b	a	b	b	a	a	b	a	b	a	b	b	b	a	a	b	a	a
BD3512_2	92.925	27296289		b	a	b	a	a	b	b	b	a	a	b	b	b	b	b	b	a	a	a	b	b	b	b	b	b	a	b	a	b	a	b	b	a	a	b	a	b	a	b	b	a	a	a	b	a	a
BD3512_1	92.925	27297619		b	a	b	a	a	b	b	b	a	a	b	b	b	b	b	b	a	a	a	b	b	b	b	b	b	a	b	a	b	a	b	b	a	a	b	a	b	a	b	b	a	a	a	b	a	a
BD3164_1	96.912	28687183		b	a	b	a	a	b	b	b	a	a	b	b	b	b	b	b	a	a	a	b	b	a	b	b	b	a	b	b	b	a	a	b	a	a	b	a	a	a	b	b	a	a	a	a	a	a
BD2039_1	99.243	28813163		b	a	b	a	a	b	b	a	a	a	b	b	b	b	b	b	a	a	a	b	b	a	b	b	b	a	b	b	b	a	a	b	a	a	b	a	a	a	b	b	a	a	a	a	a	a
BD3508_1	101.047	28975565		b	a	b	a	a	a	b	a	a	a	b	b	b	b	b	b	a	a	a	b	b	a	b	b	b	a	b	b	b	a	a	b	a	a	h	a	a	a	b	b	a	a	a	a	a	a
BD2298_2	101.683	29132638		b	a	b	a	a	a	b	a	a	a	b	b	b	b	b	b	a	a	a	b	b	a	b	b	b	a	b	b	b	a	a	b	a	a	b	a	a	a	b	b	a	a	a	a	a	a
BD4791_1	103.487	29408983		b	a	b	a	a	a	b	a	a	a	b	a	b	b	b	b	a	a	a	b	b	a	b	b	b	a	b	b	b	a	a	b	a	a	b	a	b	a	b	b	a	a	a	a	a	a
BD3506_1	105.12	29743911		b	a	b	a	a	a	b	a	a	a	b	a	b	b	b	b	a	a	a	b	b	a	b	b	b	a	b	b	b	a	b	b	a	a	b	a	a	a	b	b	a	a	a	a	a	a
BD1723_1	108.352	30380964		b	a	b	a	a	a	b	a	a	a	b	a	b	b	b	b	b	a	a	a	b	a	b	b	b	a	b	a	b	h	b	b	a	a	b	a	a	a	b	b	a	a	a	a	a	a
BD1723_2	108.352	30381120		b	a	b	a	a	a	b	a	a	a	b	a	b	b	b	b	b	a	a	a	b	a	b	b	b	a	b	a	b	h	b	b	a	a	b	a	a	a	b	b	a	a	a	a	a	a
BD1990_1	110.329	30436727		b	b	b	a	a	a	b	a	a	a	b	a	b	b	b	b	b	a	a	a	b	a	b	b	b	a	b	a	b	h	b	b	h	a	b	a	a	a	b	b	a	a	a	a	a	a
BD0827_1	115.51	30692240		b	b	b	a	a	a	b	a	a	a	b	a	b	a	b	b	b	a	a	a	b	a	b	b	b	a	b	a	b	a	b	a	h	a	a	b	a	a	b	b	a	a	a	a	a	a
BD3504_2	115.51	30868526		b	b	b	a	a	a	b	a	a	a	b	a	b	a	b	b	b	a	a	a	b	a	b	b	b	a	b	a	b	a	b	a	h	a	a	b	a	a	b	b	a	a	a	a	a	a
BD3503_3	118.375	31276193		b	b	b	a	a	a	b	b	a	a	b	a	b	a	b	b	b	a	a	a	b	a	b	b	b	a	b	a	b	a	b	a	h	a	a	b	a	a	b	b	a	a	a	a	a	a
BD3502_1	119.011	31540078		b	b	b	a	a	a	b	b	a	a	b	a	b	a	b	b	b	a	a	a	b	a	b	b	b	a	b	a	b	a	b	a	h	a	a	b	a	a	b	b	a	a	a	a	a	a
BD1202_1	121.913	31896858		a	b	b	a	a	a	b	b	a	a	b	a	b	a	b	b	b	a	a	a	b	a	b	b	b	a	b	a	b	a	b	a	h	a	a	a	a	a	b	b	a	a	a	a	a	a
BD0821_3	121.913	31965076		a	b	b	a	a	a	b	b	a	a	b	a	b	a	b	b	b	a	a	a	b	a	b	b	b	a	b	a	b	a	b	a	h	a	a	a	a	a	b	b	a	a	a	a	a	a
BD1985_1	122.228	32109124		a	b	b	a	a	a	b	b	a	a	b	a	b	a	b	b	b	a	a	a	b	a	b	b	b	a	b	a	b	b	b	a	h	a	a	a	a	a	b	b	a	a	a	a	a	a
BD1306_2	128.453	32893463		a	b	b	a	a	a	b	b	a	a	b	a	b	a	a	b	h	a	a	a	b	a	b	b	b	a	h	a	b	b	b	a	a	a	a	a	a	a	b	b	a	a	a	a	a	a
BD3155_1	131.871	33839639		a	b	b	a	a	a	b	b	a	a	b	a	b	a	b	b	b	a	a	a	h	a	b	b	b	a	h	a	b	b	h	a	a	a	h	a	a	a	b	b	a	a	a	a	a	a
BD3133_1	131.871	33863056		a	b	b	a	a	a	b	b	a	a	b	a	b	a	b	b	b	a	a	a	h	a	b	b	b	a	h	a	b	b	h	a	a	a	h	a	a	a	b	b	a	a	a	a	a	a
BD5073_1	136.643	38695368	genetic order disagrees with physical location	a	b	b	a	a	a	b	b	a	a	b	a	b	a	b	b	b	b	a	a	a	a	b	b	b	a	a	a	b	b	b	a	a	a	h	a	a	a	b	b	a	a	a	a	h	a
BD2330_3	136.959	39954324		a	b	b	a	a	a	b	b	a	a	b	a	b	a	b	b	b	b	a	a	a	a	b	b	b	a	a	a	b	b	b	a	a	a	h	a	a	a	b	b	a	a	a	a	h	a
BD4004_4	136.959	40086528		a	b	b	a	a	a	b	b	a	a	b	a	b	a	b	b	b	b	a	a	a	a	b	b	b	a	a	a	b	b	b	a	a	a	h	a	a	a	b	b	a	a	a	a	h	a
BD3051_3	137.274	40273651		a	b	b	a	a	a	b	b	a	a	b	a	b	a	b	b	b	b	a	a	a	a	b	b	b	a	a	a	b	b	b	a	a	a	h	a	a	a	b	b	a	a	a	a	h	a
BD5097_1	137.749	40294241		a	b	b	a	a	a	b	b	a	a	b	a	b	a	b	b	b	b	a	a	a	a	b	b	b	a	a	a	b	b	b	a	a	a	h	a	a	a	b	b	a	a	a	a	h	a
BD2232_1	142.133	41848774		a	b	b	a	a	a	b	b	a	a	b	a	b	a	b	b	b	b	a	a	a	a	b	b	b	a	b	a	b	b	b	a	a	a	h	a	a	a	b	b	a	a	a	b	h	a
BD1922_1	142.29	42221841		a	b	b	a	a	a	b	b	a	a	b	a	b	a	b	b	b	b	a	a	a	a	b	b	b	a	b	a	b	b	b	a	a	a	h	a	a	a	b	b	a	a	a	b	h	a
BD1920_2	148.949	43354625		a	b	b	a	a	a	a	b	a	a	b	a	a	a	b	b	b	b	a	a	a	a	b	b	b	a	b	a	b	b	b	a	a	b	h	a	a	a	b	b	a	a	a	b	h	a
BD1920_1	148.949	43354692		a	b	b	a	a	a	a	b	a	a	b	a	a	a	b	b	b	b	a	a	a	a	b	b	b	a	b	a	b	b	b	a	a	b	h	a	a	a	b	b	a	a	a	b	h	a
BD0200_8	148.949	43416883	not in the F2 map	a	b	b	a	a	a	a	b	a	a	b	a	a	a	b	b	b	b	a	a	a	a	b	b	b	a	b	a	b	b	b	a	a	b	h	a	a	a	b	b	a	a	a	b	h	a
BD5075_2	155.39	44014433		a	b	b	a	a	a	a	b	a	a	b	a	a	a	b	a	a	a	a	b	h	a	b	b	b	a	b	a	b	b	b	a	a	a	a	a	a	a	b	b	a	a	a	a	h	a
BD5092_2	155.547	44391324		a	b	b	a	a	a	a	b	a	a	b	a	a	a	b	a	a	a	a	b	h	a	b	b	b	a	b	a	b	b	b	a	a	a	a	a	a	a	b	b	a	a	a	a	h	a
BD3107_1	156.183	44954915		a	b	b	a	a	a	a	b	a	a	b	a	a	a	b	a	a	a	a	b	h	a	b	b	b	a	b	a	b	b	b	a	a	a	a	a	a	a	b	b	a	a	a	a	h	a
BD1674_1	159.62	45028520		a	b	b	a	a	h	a	b	a	a	a	a	a	a	b	a	a	a	a	b	h	h	b	b	b	a	b	a	b	b	b	a	a	a	a	a	a	a	b	b	a	a	a	a	h	a
BD4493_1	163.607	45178163		a	b	b	a	a	h	h	b	a	a	a	a	a	a	b	a	a	a	a	b	a	h	b	b	b	a	b	a	b	b	b	a	a	a	a	a	a	a	b	b	a	a	a	a	h	a
BD4034_1	167.41	46021938		a	b	b	a	a	h	a	h	a	a	a	a	a	a	b	a	a	a	a	b	a	h	b	b	b	a	b	a	b	b	b	a	a	a	a	a	a	a	b	b	b	a	a	a	h	a
BD0718_1	167.41	46049595	not in the F2 map	a	b	b	a	a	h	a	h	a	a	a	a	a	a	b	a	a	a	a	b	a	h	b	b	b	a	b	a	b	b	b	a	a	a	a	a	a	a	b	b	b	a	a	a	h	a
BD0266_1	167.41	46263890		a	b	b	a	a	h	a	h	a	a	a	a	a	a	b	a	a	a	a	b	a	h	b	b	b	a	b	a	b	b	b	a	a	a	a	a	a	a	b	b	b	a	a	a	h	a
BD0267_2	171.21	46659840		a	b	b	a	a	b	a	h	a	a	a	a	b	a	b	a	a	a	a	b	h	b	b	b	b	a	b	a	b	b	b	a	a	a	a	b	a	a	b	b	b	a	a	a	h	a
BD1154_1	172.505	46811011		b	b	b	a	a	b	a	b	a	a	a	a	b	a	b	a	a	a	a	a	h	b	b	b	b	a	b	a	b	b	b	a	a	a	a	b	a	a	b	b	b	a	a	a	h	a
BD4224_2	174.836	47404158		b	b	b	a	a	b	a	b	a	a	a	a	b	a	b	a	a	a	a	b	h	b	b	b	b	a	b	a	b	b	b	a	a	a	a	a	a	a	b	b	b	a	a	a	h	h
BD3222_10	180.467	48260693	not in the F2 map	a	b	b	a	a	b	a	a	a	a	a	a	b	a	b	a	a	a	a	b	b	b	b	b	b	a	b	a	a	b	b	a	a	a	a	a	a	a	b	b	b	a	a	a	h	h
BD1100_2	181.761	48350809		a	b	b	a	a	b	a	a	a	a	a	a	a	a	b	a	a	a	a	b	b	b	b	b	b	a	b	a	a	b	b	a	a	a	h	a	a	a	b	b	b	a	a	a	a	h
BD0069_2	182.398	48411558		a	b	b	a	a	b	a	a	a	a	a	a	a	a	b	a	a	a	a	b	b	b	b	b	b	a	b	a	a	b	b	a	a	a	h	a	a	a	b	b	b	a	a	a	a	h
BD1470_2	189.278	48839568		a	b	b	a	a	b	h	b	a	a	a	a	a	a	b	a	a	a	b	b	b	b	b	b	b	a	b	a	a	b	b	a	b	a	a	a	a	a	b	b	b	a	b	b	b	a
BD1193_3	189.278	48863534		a	b	b	a	a	b	h	b	a	a	a	a	a	a	b	a	a	a	b	b	b	b	b	b	b	a	b	a	a	b	b	a	b	a	a	a	a	a	b	b	b	a	b	b	b	a
BD0750_4	189.914	49138985		a	b	b	a	a	b	h	b	a	a	a	a	a	a	b	a	a	a	b	b	b	b	b	b	b	a	b	a	a	b	b	a	b	a	a	a	a	a	b	b	b	a	b	b	b	a
BD4045_1	189.914	49166984		a	b	b	a	a	b	h	b	a	a	a	a	a	a	b	a	a	a	b	b	b	b	b	b	b	a	b	a	a	b	b	a	b	a	a	a	a	a	b	b	b	a	b	b	b	a
BD1743_1	195.503	49941300		a	b	b	a	a	b	h	b	a	a	a	b	a	a	b	a	a	a	b	b	a	b	b	b	b	a	b	a	a	b	a	a	b	a	a	a	a	a	b	a	b	a	b	b	b	a
BD4047_1	196.14	50231285		a	b	b	a	a	b	h	b	a	a	a	b	a	a	b	a	a	a	b	b	a	b	b	b	b	a	b	a	a	a	a	a	b	b	a	a	a	a	b	a	b	a	b	b	b	a
BD4049_1	198.824	50660637		a	b	b	a	a	b	h	b	a	a	a	a	a	a	b	a	a	a	b	b	a	b	b	b	b	a	b	a	a	a	a	a	b	b	a	a	a	a	b	a	b	a	b	b	b	a
BD3606_1	198.824	50692953		a	b	b	a	a	b	h	b	a	a	a	a	a	a	b	a	a	a	b	b	a	b	b	b	b	a	b	a	a	a	a	a	b	b	a	a	a	a	b	a	b	a	b	b	b	a
BD2025_1	201.329	50829506		a	b	b	a	a	b	h	b	a	a	a	a	a	a	b	a	a	a	b	b	a	b	b	b	b	a	b	a	a	a	a	b	b	b	a	a	a	a	b	a	b	a	b	b	a	b
BD1853_2	202.624	51093423		a	b	b	a	a	b	h	b	a	a	a	a	a	a	b	a	a	a	b	b	a	b	b	b	b	a	b	a	a	a	a	b	b	b	a	a	a	a	b	a	a	a	a	b	a	b
BD4050_1	202.624	51287403		a	b	b	a	a	b	h	b	a	a	a	a	a	a	b	a	a	a	b	b	a	b	b	b	b	a	b	a	a	a	a	b	b	b	a	a	a	a	b	a	a	a	a	b	a	b
BD3607_1	202.624	51353670		a	b	b	a	a	b	h	b	a	a	a	a	a	a	b	a	a	a	b	b	a	b	b	b	b	a	b	a	a	a	a	b	b	b	a	a	a	a	b	a	a	a	a	b	a	b
BD3609_1	205.129	51933226		a	b	b	a	a	b	h	b	a	a	b	a	a	a	b	a	b	a	b	b	b	b	b	b	b	a	b	a	a	a	a	b	b	b	a	a	a	a	b	a	a	a	a	b	a	b
BD4054_1	210.511	52972370		a	b	a	a	a	b	h	b	a	a	b	a	a	a	b	a	b	b	b	b	b	b	b	b	a	a	b	a	a	a	a	b	b	b	a	a	a	a	b	b	a	a	a	b	a	b
BD1979_1	214.31	53715966		a	b	b	a	a	b	h	b	a	a	b	a	a	a	b	b	b	b	b	b	b	b	b	b	a	a	b	a	a	a	a	b	b	b	a	a	a	a	b	b	a	a	a	a	a	a
BD1719_1	214.31	53780255		a	b	b	a	a	b	h	b	a	a	b	a	a	a	b	b	b	b	b	b	b	b	b	b	a	a	b	a	a	a	a	b	b	b	a	a	a	a	b	b	a	a	a	a	a	a
BD3613_1	216.287	53943939		a	b	b	b	a	b	h	b	a	a	b	a	a	a	b	b	b	b	b	b	b	b	b	b	a	a	b	a	a	a	a	b	b	b	a	a	a	a	b	b	a	b	a	a	a	a
BD3613_4	216.287	53944442		a	b	b	b	a	b	h	b	a	a	b	a	a	a	b	b	b	b	b	b	b	b	b	b	a	a	b	a	a	a	a	b	b	b	a	a	a	a	b	b	a	b	a	a	a	a
BD1084_1	216.923	54150345		a	b	b	b	a	b	h	b	a	b	b	a	a	a	b	b	b	b	b	b	b	b	b	b	a	a	b	a	a	a	a	b	b	b	a	a	b	a	b	b	a	b	a	a	a	a
BD4056_1	219.788	54499259	not in the F2 map	a	b	b	b	a	b	h	b	a	b	b	a	a	a	b	b	b	b	b	b	b	a	b	b	h	a	b	a	a	a	a	b	b	b	a	a	b	a	b	b	a	b	a	a	a	b
BD3231_2	220.587	54958278		a	b	b	b	a	b	h	b	a	b	b	a	a	a	b	b	b	b	b	b	b	a	b	b	h	a	b	a	a	a	a	b	b	b	a	a	b	a	b	b	a	b	a	a	a	b
BD2192_8	220.587	55078643		a	b	b	b	a	b	h	b	a	b	b	a	a	a	b	b	b	b	b	b	b	a	b	b	h	a	b	a	a	a	a	b	b	b	a	a	b	a	b	b	a	b	a	a	a	b
BD3616_1	221.062	55534063		a	b	b	b	a	b	h	b	a	b	b	a	a	a	b	b	b	b	b	b	b	a	b	b	a	a	b	a	a	a	a	b	b	b	a	a	b	a	b	b	a	b	a	a	a	b
BD0469_5	222.529	55807113	not in the F2 map	b	b	b	b	a	b	h	b	a	b	b	a	a	a	b	b	b	b	b	b	b	a	b	b	a	a	b	a	a	a	a	b	b	-	a	a	b	a	b	b	a	b	a	a	a	b
BD4848_2	224.68	56167936		b	b	b	b	a	b	h	b	a	b	b	a	a	a	a	b	b	b	b	b	b	a	b	b	a	a	b	a	a	a	a	a	b	b	b	a	b	a	b	b	a	b	a	a	a	b
BD0177_1	229.653	57136488		b	b	b	a	a	b	b	b	a	b	b	a	a	a	a	b	b	b	a	b	b	a	b	b	a	a	b	b	a	a	a	a	b	b	b	a	b	a	b	b	a	b	a	a	a	b
BD2545_1	232.886	57501712		b	b	b	a	a	b	b	b	a	b	b	a	a	a	a	b	b	b	a	b	b	b	b	b	h	a	b	a	a	a	a	a	b	b	b	a	b	a	b	b	a	b	a	a	a	b
BD1622_8	232.886	57795940		b	b	b	a	a	b	b	b	a	b	b	a	a	a	a	b	b	b	a	b	b	b	b	b	h	a	b	a	a	a	a	a	b	b	b	a	b	a	b	b	a	b	a	a	a	b
BD4233_1	232.886	58027789		b	b	b	a	a	b	b	b	a	b	b	a	a	a	a	b	b	b	a	b	b	b	b	b	h	a	b	a	a	a	a	a	b	b	b	a	b	a	b	b	a	b	a	a	a	b
BD4061_3	233.522	58087245		b	b	b	a	a	b	b	b	a	b	b	a	a	a	a	b	b	b	a	b	b	b	b	b	h	a	b	a	a	a	a	a	b	b	b	a	b	a	b	b	a	a	a	a	a	b
BD4061_1	233.522	58087369		b	b	b	a	a	b	b	b	a	b	b	a	a	a	a	b	b	b	a	b	b	b	b	b	h	a	b	a	a	a	a	a	b	-	b	a	b	a	b	b	a	a	a	a	a	b
BD4062_1	236.21	58359548		a	b	b	a	a	b	b	b	a	b	b	a	a	a	a	b	b	b	a	b	b	b	b	b	b	a	b	a	a	a	a	a	b	b	b	a	b	a	a	b	a	a	a	a	a	b
BD4854_3	245.722	60732973		a	b	b	a	a	b	b	b	a	b	a	a	a	a	a	b	b	a	b	b	b	b	a	b	b	b	a	a	a	a	b	a	b	a	a	a	b	a	a	b	a	a	a	a	a	a
BD1929_1	255.712	62577926		a	b	b	b	a	a	b	b	a	b	h	a	a	a	h	b	b	h	a	b	b	b	a	b	b	b	a	a	a	b	b	a	b	a	h	a	b	a	a	b	a	a	a	a	a	a
BD3634_2	257.693	62912715		a	b	b	b	a	a	b	b	a	b	a	a	a	a	h	b	b	h	b	a	b	b	a	b	b	b	a	a	a	b	b	a	b	a	h	a	b	a	a	b	a	a	a	a	a	a
BD4075_1	257.693	63061860		a	b	b	b	a	a	b	b	a	b	a	a	a	a	h	b	b	h	b	a	b	b	a	b	b	b	a	a	a	b	b	a	b	a	h	a	b	a	a	b	a	a	a	a	a	a
BD0454_1	258.008	63210848		a	b	b	b	a	a	b	b	a	b	a	a	a	a	h	b	b	h	b	a	b	b	a	b	b	b	a	a	a	b	b	a	b	a	h	a	b	a	a	b	a	a	a	a	a	a
BD4076_1	260.513	63379714		a	b	b	b	a	a	b	b	a	b	a	a	a	a	h	b	b	h	b	a	b	b	a	b	b	b	a	a	a	b	b	a	b	a	a	a	b	a	a	b	a	a	a	a	a	a
BD2553_3	261.808	63517059		a	b	b	b	a	a	b	b	a	b	a	a	a	a	h	b	b	a	b	a	b	b	a	b	b	b	a	a	a	b	b	a	b	a	a	a	b	a	a	b	a	a	a	a	a	a
BD4077_1	261.808	63755402		a	b	b	b	a	a	b	b	a	b	a	a	a	a	h	b	b	a	b	a	b	b	a	b	b	b	a	a	a	b	b	a	b	a	a	a	b	a	a	b	a	a	a	a	a	a
BD3636_2	261.808	63763171		a	b	b	b	a	a	b	b	a	b	a	a	a	a	h	b	b	a	b	a	b	b	a	b	b	b	a	a	a	b	b	a	b	a	a	a	b	a	a	b	a	a	a	a	a	a
BD3636_1	261.808	63763612		a	b	b	b	a	a	b	b	a	b	a	a	a	a	h	b	b	a	b	a	b	b	a	b	b	b	a	a	a	b	b	a	b	a	a	a	b	a	a	b	a	a	a	a	a	a
BD1404_2	264.492	64011986		a	a	b	b	a	a	b	b	a	b	a	a	a	a	h	b	b	a	b	a	b	b	a	b	b	b	a	a	a	b	b	a	b	a	a	a	b	a	a	b	a	a	a	a	a	b
BD2410_1	265.955	64195202		a	a	b	b	a	a	b	b	a	b	a	a	a	a	h	b	b	a	b	a	b	b	a	b	b	b	a	a	a	b	b	a	b	a	a	a	b	a	a	a	a	a	a	a	a	b
BD1056_4	269.003	64443779		a	a	b	b	b	a	b	b	a	b	a	a	a	a	h	b	b	a	b	a	b	b	a	b	b	b	a	a	a	b	b	a	b	b	a	a	b	a	a	a	a	a	a	a	a	b
BD4078_6	273.382	64701354		a	a	a	a	b	a	b	b	a	b	a	a	a	a	h	b	b	a	b	a	b	b	b	b	b	b	a	a	a	a	b	a	b	b	a	b	b	a	a	a	a	a	a	a	a	b
BD3248_1	277.567	65257375		a	a	b	a	b	a	b	b	a	b	a	a	a	a	a	b	b	a	a	a	h	b	b	b	b	b	a	a	b	a	b	a	b	b	a	b	b	a	a	a	b	a	a	a	a	b
BD1593_2	278.366	65432632		a	a	b	a	b	a	b	b	a	b	h	a	a	a	a	b	b	a	a	a	a	b	b	b	b	b	a	a	b	a	b	a	b	b	a	b	b	a	a	a	b	a	a	a	a	b
BD4860_2	284.819	66246141		a	a	b	a	b	b	a	b	a	b	a	a	a	a	a	b	b	a	a	a	a	b	b	b	b	b	a	a	b	a	b	a	b	b	a	b	b	a	a	a	b	a	a	a	a	a
BD1314_1	291.722	66943456		a	a	b	b	b	b	a	a	a	b	a	a	a	a	b	b	b	a	a	a	a	b	b	a	b	b	a	a	b	a	b	a	b	b	a	b	b	a	a	a	b	a	a	b	a	a
BD3643_1	293.877	67138934		a	a	b	b	b	b	a	a	a	b	b	a	a	h	b	b	b	a	b	b	a	b	b	b	b	b	a	a	b	a	b	a	b	b	a	b	b	a	a	a	b	a	a	b	a	a
BD0987_2	297.298	67321407		b	a	a	b	b	b	a	a	a	b	b	a	a	h	b	b	b	a	b	b	a	b	b	b	b	b	a	a	b	a	b	a	b	b	a	b	b	a	a	a	b	a	a	a	a	a
BD1778_1	297.298	67343997		b	a	a	b	b	b	a	a	a	b	b	a	a	h	b	b	b	a	b	b	a	b	b	b	b	b	a	a	b	a	b	a	b	b	a	b	b	a	a	a	b	a	a	a	a	a
BD0366_3	297.774	67425646	not in the F2 map	b	a	a	b	b	b	a	a	a	b	b	a	a	h	b	b	b	a	b	b	a	b	b	b	b	b	a	a	b	a	b	a	b	b	a	b	b	a	a	a	b	a	a	a	a	a
BD4248_1	305.112	67771294		b	a	a	a	b	b	a	a	a	b	b	a	a	h	b	a	b	a	b	b	a	b	b	a	b	b	a	a	b	b	b	a	b	b	a	b	b	b	a	a	a	a	a	a	a	a
BD1606_8	313.17	68569921		b	a	a	a	a	b	a	a	a	b	b	b	a	h	b	a	b	a	b	a	a	b	b	a	b	b	a	a	a	b	b	a	b	b	a	b	b	b	a	a	a	a	b	b	a	h
BD0340_2	314.468	68860250		b	a	a	b	a	b	a	a	a	b	b	b	a	h	b	a	b	a	b	a	a	b	b	a	b	b	a	a	a	b	b	a	b	b	a	b	b	b	a	a	a	a	b	b	a	h
BD3646_1	320.297	69053160		b	a	a	b	a	a	a	b	b	b	b	b	a	b	b	a	b	a	b	a	a	b	b	a	b	b	a	a	a	a	b	a	b	b	a	b	b	b	a	a	a	a	b	b	a	b
BD0639_3	347.845	70805399		a	b	b	a	a	a	b	b	b	b	b	a	a	b	b	b	b	a	b	a	b	b	b	a	b	b	a	a	a	a	b	b	b	b	a	a	a	a	a	a	a	a	h	b	b	b
BD2388_4	347.845	71113703		a	b	b	a	a	a	b	b	b	b	b	a	a	b	b	b	b	a	b	a	b	b	b	a	b	b	a	a	a	a	b	b	b	b	a	a	a	a	a	a	a	a	h	b	b	b
BD4254_2	347.845	71138081		a	b	b	a	a	a	b	b	b	b	b	a	a	b	b	b	b	a	b	a	b	b	b	a	b	b	a	a	a	a	b	b	b	b	a	a	a	a	a	a	a	a	h	b	b	b
BD0161_1	0	73628110	placed small linkage group here based on physical location	h	b	b	a	b	b	h	a	b	b	b	a	a	b	b	b	a	b	b	a	a	b	a	b	a	b	b	a	a	a	b	a	a	a	h	b	a	a	b	b	a	a	b	b	a	b
BD0161_3	0	73628229	placed small linkage group here based on physical location	h	b	b	a	b	b	h	a	b	b	b	a	a	b	b	b	a	b	b	a	a	b	a	b	a	b	b	a	a	a	b	a	a	a	h	b	a	a	b	b	a	a	b	b	a	b
BD0023_1	0.799	73664142	placed small linkage group here based on physical location	h	b	b	a	b	b	h	a	b	b	b	a	a	b	b	b	a	b	b	a	a	b	a	b	a	b	b	a	a	a	b	a	a	a	h	b	a	a	a	b	a	a	b	b	a	b
BD0343_2	6.814	73971317	placed small linkage group here based on physical location	a	b	b	a	b	b	h	a	b	b	b	b	a	b	b	h	a	a	b	a	b	b	a	b	a	b	b	a	a	a	b	a	h	a	b	b	a	a	b	b	a	a	b	a	a	b
BD0014_1	8.791	74205745	placed small linkage group here based on physical location	a	a	a	a	b	b	h	a	b	b	a	b	a	b	b	a	a	a	b	a	b	b	a	b	a	b	b	a	a	a	b	a	h	a	b	b	a	a	b	b	a	a	b	a	a	b
BD1789_3	9.427	74306960	placed small linkage group here based on physical location	a	a	a	a	b	b	h	a	b	b	a	b	a	b	b	a	a	a	b	a	b	b	a	b	a	b	b	a	a	a	b	a	h	a	b	b	a	a	b	b	a	a	b	a	a	b
[truncated: 119 more columns]

## Sheet: Chr2
Note 1: a=Bd21, b=Bd3-1, h=heterozygous
Note 2: Four small linkage groups were assigned to physical locations according to the genome sequence and previous F2 gentic map. These markers are noted in the comments.
Locus	Genetic Position (cM)	Physical location of SNP position	Comments	RIL001	RIL002	RIL003	RIL004	RIL005	RIL006	RIL007	RIL008	RIL009	RIL010	RIL011	RIL012	RIL013	RIL015	RIL016	RIL017	RIL018	RIL019	RIL020	RIL021	RIL022	RIL023	RIL024	RIL025	RIL026	RIL027	RIL028	RIL029	RIL030	RIL031	RIL032	RIL033	RIL034	RIL035	RIL036	RIL037	RIL038	RIL041	RIL042	RIL043	RIL044	RIL045	RIL047	RIL048	RIL049	RIL050
BD0845_2	0	871730	placed small linkage group here based on physical location	a	b	b	b	a	a	a	a	a	b	b	a	b	a	a	a	a	a	a	a	a	a	a	b	b	a	a	b	a	a	b	a	a	a	a	a	b	b	b	b	a	a	b	a	b	b
BD0592_2	0.315	1016576	placed small linkage group here based on physical location	a	a	b	b	a	a	a	a	a	b	b	a	b	a	a	a	a	a	a	a	a	a	a	b	b	a	a	b	a	a	b	a	a	a	a	a	b	b	b	b	a	a	b	a	b	b
BD0414_2	2.292	1042292	placed small linkage group here based on physical location	a	a	b	b	a	a	a	b	a	b	b	a	b	a	a	a	a	a	a	a	a	a	a	b	b	a	a	b	a	a	b	a	a	a	a	a	b	b	b	b	a	a	b	a	b	b
BD3980_1	6.873	1362562	placed small linkage group here based on physical location	a	a	b	b	a	a	a	b	a	b	b	a	b	a	a	a	a	a	a	a	a	a	a	b	a	b	a	b	a	a	b	a	a	a	a	a	b	b	b	b	a	a	b	b	b	b
BD4907_1	0	3266773		b	b	b	b	a	a	a	b	a	a	a	b	b	b	a	b	b	a	a	h	a	a	b	b	b	b	b	a	b	a	b	a	a	a	a	b	b	a	b	b	b	a	b	a	b	b
BD4907_6	0	3267132		b	b	b	b	a	a	a	b	a	a	a	b	b	b	a	b	b	a	a	h	a	a	b	b	b	b	b	a	b	a	b	a	a	a	a	b	b	a	b	b	b	a	b	a	b	b
BD3719_1	21.178	4266789		b	b	b	b	a	b	a	a	a	a	a	b	a	a	a	b	a	a	b	a	a	a	b	a	b	b	b	a	b	a	b	a	b	a	b	b	b	a	b	b	b	b	h	a	a	b
BD2595_6	27.654	4615714		b	b	b	b	a	b	a	a	a	a	a	a	a	a	a	b	a	a	a	a	a	a	b	a	b	b	b	a	b	a	a	a	a	a	b	b	b	a	b	b	b	a	a	a	a	b
BD1569_2	42.844	5433672		b	a	b	a	a	b	a	a	b	b	a	a	a	a	b	b	a	a	a	h	a	a	b	a	h	b	b	a	b	a	a	b	h	a	b	b	b	a	h	b	b	a	a	a	b	b
BD2915_1	43.652	5619741	not in F2 map	a	a	b	a	a	b	a	a	b	b	a	a	a	a	b	b	a	a	a	h	a	a	b	a	-	b	b	a	b	a	a	b	h	a	b	b	b	a	h	b	b	a	a	a	b	b
BD4293_1	58.386	6865176		a	b	b	a	a	b	b	a	b	a	a	a	a	a	a	b	a	a	a	h	a	a	b	a	h	b	b	b	a	a	a	b	b	a	b	b	b	b	h	b	b	b	b	b	b	b
BD0284_1	58.386	6868286		a	b	b	a	a	b	b	a	b	a	a	a	a	a	a	b	a	a	a	h	a	a	b	a	h	b	b	b	a	a	a	b	b	a	b	b	b	b	h	b	b	b	b	b	b	b
BD4900_1	63.781	7664801		a	b	b	a	a	b	b	a	b	a	a	a	a	a	a	b	a	a	a	b	a	a	b	a	h	b	b	b	a	a	a	b	b	a	a	b	b	b	h	b	b	b	b	b	a	b
BD3711_1	66.828	8185774		a	a	b	h	a	b	b	a	b	a	a	a	a	a	a	b	a	a	a	b	a	a	b	h	b	b	b	b	a	a	a	b	b	a	a	b	b	b	h	a	b	b	b	b	a	b
BD3711_2	66.828	8185983		a	a	b	h	a	b	b	a	b	a	a	a	a	a	a	b	a	a	a	b	a	a	b	h	b	b	b	b	a	a	a	b	b	a	a	b	b	b	h	a	b	b	b	b	a	b
BD1663_1	67.465	8429335		a	a	b	h	a	b	b	a	b	a	a	a	a	a	a	b	a	a	a	a	a	a	b	h	b	b	a	b	a	a	a	b	b	a	a	b	b	b	h	a	b	b	b	b	a	b
BD0156_2	85.754	10732668		a	a	b	a	a	b	a	a	b	a	a	b	a	a	a	a	a	a	a	a	b	a	a	b	a	a	a	a	a	a	b	b	a	a	a	a	b	b	a	a	a	b	b	b	a	b
BD3286_1	88.802	11224036		a	a	b	a	a	b	a	a	a	a	a	b	a	a	a	a	b	a	a	a	b	a	a	h	a	a	a	a	a	a	b	a	a	a	a	a	b	b	a	b	a	b	b	b	a	b
BD1368_10	89.601	11377728		a	a	b	a	a	b	a	a	a	a	a	b	a	a	a	a	b	a	a	a	b	a	a	h	a	a	a	a	a	a	b	a	a	a	a	a	b	b	a	b	a	b	b	b	a	b
BD2123_1	90.4	12554170		a	a	b	a	a	b	a	a	a	a	a	b	a	a	a	a	b	a	a	a	b	a	a	b	a	a	a	a	a	a	b	a	a	a	a	a	b	b	a	b	a	b	a	b	a	b
BD1460_3	91.866	12864281		a	a	b	a	a	b	a	a	a	a	a	b	a	b	a	a	b	a	a	a	b	a	a	b	a	a	a	a	a	a	b	a	a	a	a	a	b	b	a	b	a	b	a	b	a	b
BD0494_2	96.654	13456451		a	a	b	a	a	b	a	a	a	a	a	b	b	b	a	a	b	a	b	a	b	a	b	b	a	a	a	a	a	a	b	b	a	a	a	a	b	b	a	a	a	b	a	b	a	b
BD3700_1	104.211	14033692		a	a	b	a	b	b	a	a	a	a	a	b	b	b	a	a	a	a	a	a	h	a	h	b	a	a	a	a	b	a	b	b	a	a	a	a	b	b	a	a	a	b	a	b	a	b
BD3699_1	105.01	14269786		a	a	b	a	b	b	a	a	a	a	a	b	b	b	a	a	a	a	a	a	h	a	h	b	a	a	a	a	b	a	b	b	a	b	a	a	b	b	a	a	a	b	a	b	a	b
BD3698_4	108.813	14573565		a	a	b	a	b	b	a	a	b	a	a	b	b	b	b	b	a	a	a	a	h	a	b	b	a	a	a	a	b	a	b	b	a	b	a	h	b	b	a	a	a	b	b	b	a	b
BD4282_1	115.499	15463304		a	b	b	a	b	b	a	a	b	a	a	b	a	b	b	b	a	a	a	b	a	a	b	h	a	a	a	b	b	a	b	b	a	b	b	h	b	b	a	a	a	b	b	b	a	b
BD4891_1	115.656	15800777		a	b	b	a	b	b	a	a	b	a	a	b	a	b	b	b	a	a	a	b	a	a	b	h	a	a	a	b	b	a	b	b	a	b	b	h	b	b	a	a	a	b	b	b	a	b
BD0164_1	118.161	16019987		a	h	b	a	b	b	a	a	b	a	a	b	a	b	b	a	a	a	a	b	a	a	b	h	a	a	a	b	b	a	b	b	a	b	a	h	b	b	a	a	a	b	b	b	a	b
BD0893_1	120.312	16079369		a	h	b	a	b	b	a	a	b	a	a	b	a	b	b	a	a	b	a	b	a	a	b	h	a	a	a	b	b	a	b	b	a	b	a	h	b	b	a	a	a	b	b	b	a	b
BD0893_2	120.312	16079612		a	h	b	a	b	b	a	a	b	a	a	b	a	b	b	a	a	b	a	b	a	a	b	h	a	a	a	b	b	a	b	b	a	b	a	h	b	b	a	a	a	b	b	b	a	b
BD1266_1	121.111	16688766		a	h	b	a	b	b	a	a	b	a	a	b	a	b	b	a	a	b	a	b	a	a	b	h	a	a	a	b	b	a	b	b	a	b	a	h	b	b	a	a	a	b	b	b	a	b
BD4279_1	124.35	16988391		a	h	b	a	b	b	a	a	b	a	a	b	a	b	b	a	a	b	a	b	b	a	b	h	a	b	a	b	b	a	b	b	a	b	a	h	b	b	a	a	b	b	b	b	a	b
BD4275_1	132.143	18778175		a	b	b	a	b	b	a	a	b	a	a	b	a	b	a	a	a	b	a	b	b	a	b	b	a	b	b	b	b	a	b	b	a	a	a	h	b	b	a	a	b	a	b	b	b	b
BD3277_1	136.519	20727260		b	b	b	a	b	b	a	a	b	a	a	b	a	b	a	a	a	b	a	b	a	a	b	b	a	b	b	b	b	a	b	b	a	a	a	h	b	b	b	a	a	a	b	a	a	b
BD4273_1	137.155	21071159		b	b	b	a	b	b	a	a	b	a	a	b	a	b	a	a	a	b	a	b	a	a	b	b	a	b	b	b	b	a	b	b	a	a	a	h	b	b	b	a	a	a	b	a	a	b
BD0634_3	137.954	21387747		b	b	b	a	b	b	a	a	b	a	a	b	a	b	a	a	a	b	a	b	a	a	b	b	a	b	b	b	b	a	b	b	a	a	a	h	b	b	b	a	a	a	b	a	a	b
BD0635_1	138.269	21546396		b	b	b	a	b	b	a	a	b	a	a	b	a	b	a	a	a	b	a	b	a	a	b	b	a	b	b	b	b	a	b	b	a	a	a	h	b	b	b	a	a	a	b	a	a	b
BD1586_3	139.397	21694113		b	a	b	a	b	b	a	a	b	a	a	b	a	b	a	a	a	b	a	b	a	a	b	b	a	b	b	b	b	a	b	b	a	a	a	b	b	h	b	a	a	a	b	a	a	b
BD1268_2	142.633	24334166		b	a	b	a	b	b	a	a	b	a	b	b	b	b	a	a	b	b	a	b	a	a	b	b	a	b	b	b	b	a	b	b	a	a	a	b	b	b	b	a	a	a	b	a	a	b
BD0946_1	148.644	25906105	not in F2 map	b	a	b	a	b	b	a	a	b	a	b	b	a	b	a	a	b	b	a	a	a	a	b	b	a	a	b	b	b	a	b	a	a	a	a	h	b	b	b	a	a	a	a	a	a	b
BD0661_1	148.644	25924030		b	a	b	a	b	b	a	a	b	a	b	b	a	b	a	a	b	b	a	a	a	a	b	b	a	a	b	b	b	a	b	a	a	a	a	h	b	b	b	a	a	a	a	a	a	b
BD0501_3	148.644	25965817		b	a	b	a	b	b	a	a	b	a	b	b	a	b	a	a	b	b	a	a	a	a	b	b	a	a	b	b	b	a	b	a	a	a	a	h	b	b	b	a	a	a	a	a	a	b
BD0399_5	148.959	26223204		b	a	b	a	b	b	a	a	b	a	b	b	a	b	a	a	b	b	a	a	a	a	b	b	a	a	b	b	b	a	b	a	a	a	a	h	b	a	b	a	a	a	a	a	a	b
BD0194_5	149.434	26540133		b	a	b	a	b	b	a	a	b	a	b	b	a	b	a	a	b	b	a	a	a	a	b	b	a	a	b	b	b	a	b	a	a	a	a	h	b	a	b	a	a	a	a	a	a	b
BD3666_2	149.909	27074085		b	a	b	a	b	b	a	a	b	a	b	b	a	b	a	a	b	b	a	a	a	a	b	b	a	a	b	b	b	a	b	a	a	a	a	h	b	a	b	a	a	a	a	a	a	b
BD1224_4	150.546	27280420		b	a	b	a	b	b	a	a	b	a	b	b	a	b	a	a	b	b	a	a	a	a	b	b	a	a	b	b	b	a	b	a	a	a	a	h	b	a	b	a	a	a	a	a	a	b
BD3785_2	152.523	33962918		b	a	a	a	b	b	a	a	b	b	b	b	a	b	a	a	b	b	a	a	a	a	b	b	a	a	b	b	b	a	b	a	a	a	a	h	b	a	b	a	a	a	a	a	a	b
BD2950_8	157.504	34448081		b	a	a	a	b	b	a	a	b	b	b	b	b	b	a	a	b	b	a	a	a	a	b	b	a	a	b	b	a	a	a	a	a	a	a	h	b	a	b	a	a	a	b	a	b	b
BD3787_1	159.137	34665109		b	a	a	a	b	b	a	a	b	b	b	b	b	b	a	a	b	b	a	a	a	a	b	b	a	a	b	b	a	a	a	a	a	a	a	h	b	a	b	a	a	a	b	a	b	a
BD0786_4	159.936	34817484		b	a	a	a	b	b	a	a	b	b	b	b	b	b	a	a	b	b	a	a	a	a	b	b	a	a	b	b	a	a	a	a	a	a	a	h	b	a	b	a	a	a	b	a	b	a
BD3788_9	162.801	35151638		b	a	a	a	b	b	a	a	b	b	b	b	b	b	a	a	b	b	a	a	a	a	b	b	a	a	b	a	a	a	a	a	a	a	a	h	b	a	b	a	a	a	b	a	b	a
BD4928_5	162.801	35182794		b	a	a	a	b	b	a	a	b	b	b	b	b	b	a	a	b	b	a	a	a	a	b	b	a	a	b	a	a	a	a	a	a	a	a	h	b	a	b	a	a	a	b	a	b	a
BD3789_1	163.116	35385812		b	a	a	a	b	b	a	a	b	b	b	b	b	b	a	a	b	b	a	a	a	a	b	b	a	a	b	a	a	a	a	a	a	a	a	h	b	a	b	a	a	a	b	a	b	a
BD4344_1	163.116	35692493		b	a	a	a	b	b	a	a	b	b	b	b	b	b	a	a	b	b	a	a	a	a	b	b	a	a	b	a	a	a	a	a	a	a	a	h	b	a	b	a	a	a	b	a	b	a
BD1601_2	164.244	35865344		b	a	a	a	b	b	a	a	b	b	b	b	b	b	a	a	b	b	a	a	a	a	b	b	a	a	b	a	a	a	a	a	a	a	a	h	b	a	b	a	a	a	b	a	b	a
BD2217_2	164.56	35994758		b	a	a	a	b	b	a	a	b	b	b	b	b	b	a	a	b	b	a	a	a	a	b	b	a	a	b	a	a	a	a	a	a	a	a	h	b	a	b	a	a	a	b	a	b	a
BD3790_3	165.196	36162364		b	a	a	a	b	b	a	a	b	b	b	b	b	b	a	a	b	b	a	a	a	a	b	b	a	a	b	a	a	a	a	a	a	a	a	h	b	a	b	a	a	a	b	a	b	a
BD3790_1	165.196	36163009		b	a	a	a	b	b	a	a	b	b	b	b	b	b	a	a	b	b	a	a	a	a	b	b	a	a	b	a	a	a	a	a	a	a	a	h	b	a	b	a	a	a	b	a	b	a
BD0296_2	171.421	36579861		b	a	a	a	a	b	a	a	b	b	b	b	b	b	a	a	b	b	a	a	a	a	b	b	a	a	b	a	b	a	a	a	a	a	b	a	b	a	b	a	b	a	b	a	b	a
BD0295_3	173.398	36790376		b	a	a	a	a	b	a	a	b	b	b	b	b	b	a	a	b	b	a	a	a	a	b	b	a	a	b	a	b	a	a	a	a	a	b	a	a	a	b	a	b	a	b	a	b	a
BD4345_1	174.36	37042469		b	a	a	a	a	b	a	a	b	b	b	b	b	b	a	a	b	b	a	a	a	a	b	b	a	a	b	a	b	a	a	a	a	a	b	a	a	a	b	a	b	a	b	a	b	a
BD3347_1	180.602	38308580		b	a	a	a	b	b	a	a	b	b	b	b	b	b	a	a	b	b	a	a	a	a	b	b	a	a	b	a	b	a	a	b	b	a	b	a	a	a	b	a	b	a	b	a	b	a
BD4351_4	188.399	39310921		b	b	a	a	b	b	a	a	b	h	b	b	b	b	b	a	b	h	a	a	a	a	b	b	a	a	b	a	a	a	a	b	a	a	b	a	a	a	b	a	b	a	b	a	b	a
BD4352_1	189.697	39754444		b	b	a	a	b	b	a	a	b	h	b	b	b	b	b	a	b	h	a	a	a	a	b	b	a	a	b	a	a	a	a	b	b	a	b	a	a	a	b	a	b	a	b	a	b	a
BD0797_4	189.854	39872699		b	b	a	a	b	b	a	a	b	h	b	b	b	b	b	a	b	h	a	a	a	a	b	b	a	a	b	a	a	a	a	b	b	a	b	a	a	a	b	a	b	a	b	a	b	a
BD4359_1	195.444	42124121		b	b	a	a	b	b	a	a	b	h	a	b	b	b	b	a	b	h	b	a	a	a	b	a	a	a	b	a	a	a	a	b	b	a	b	a	b	a	b	a	b	a	b	a	b	a
BD4359_2	195.444	42124361		b	b	a	a	b	b	a	a	b	h	a	b	b	b	b	a	b	h	b	a	a	a	b	a	a	a	b	a	a	a	a	b	b	a	b	a	b	a	b	a	b	a	b	a	b	a
BD0493_1	195.444	42415838		b	b	a	a	b	b	a	a	b	h	a	b	b	b	b	a	b	h	b	a	a	a	b	a	a	a	b	a	a	a	a	b	b	a	b	a	b	a	b	a	b	a	b	a	b	a
BD4337_1	195.759	42545501		b	b	a	a	b	b	a	a	b	h	a	b	b	b	b	a	b	h	b	a	a	a	b	a	a	a	b	a	a	a	a	b	b	a	b	a	b	a	b	a	b	a	b	a	b	a
BD0492_3	195.759	42568932		b	b	a	a	b	b	a	a	b	h	a	b	b	b	b	a	b	h	b	a	a	a	b	a	a	a	b	a	a	a	a	b	b	a	b	a	b	a	b	a	b	a	b	a	b	a
BD0904_1	199.01	43096534		a	b	a	a	b	b	a	a	b	h	a	b	b	b	b	a	b	a	b	b	a	a	b	a	a	a	b	a	a	a	a	b	b	a	a	a	b	b	b	a	b	a	b	a	b	a
BD0455_3	202.249	44202351		a	b	a	b	b	b	a	a	b	a	a	b	b	b	b	a	b	a	b	b	a	a	b	a	a	a	b	a	a	a	a	b	b	a	a	h	b	b	a	a	b	a	b	b	b	a
BD0419_4	235.651	47394461	not in F2 map	a	h	a	b	b	a	a	a	a	a	a	b	h	a	h	a	h	a	h	h	b	a	b	a	a	a	a	a	a	a	a	b	h	h	a	a	b	b	a	a	h	a	b	b	h	a
BD1346_1	248.083	47489630		a	b	a	b	b	h	a	a	a	a	a	b	b	a	b	h	b	a	b	b	b	a	b	b	a	a	a	a	a	a	a	b	b	b	a	h	b	b	a	a	b	b	b	b	b	a
BD3364_3	253.284	48347289		a	b	a	b	b	h	a	a	a	a	a	b	b	a	b	h	b	a	b	b	b	a	b	b	b	b	a	a	a	a	a	b	b	b	a	a	b	b	b	a	a	b	b	b	b	a
BD2968_1	254.082	48414356		b	b	a	b	b	h	a	a	a	a	a	b	b	a	b	h	b	a	b	b	b	a	b	b	b	b	a	a	a	a	a	b	b	b	a	a	b	b	b	a	a	b	b	b	b	a
BD0604_1	257.531	49365753		b	b	a	b	b	h	a	a	a	a	a	b	b	b	b	h	b	a	b	b	b	a	b	b	b	b	a	a	a	a	a	b	b	b	a	a	b	a	a	a	a	b	b	b	b	a
BD3367_1	260.222	49742570		b	b	a	b	b	h	a	a	a	a	a	b	b	b	b	b	b	a	b	a	b	a	b	b	b	a	a	b	a	a	a	b	b	b	a	a	b	a	a	a	a	b	b	b	b	a
BD3819_3	261.862	49944682		b	b	a	b	b	h	a	a	a	a	a	b	b	b	b	b	b	a	b	a	b	a	b	b	a	a	a	b	a	a	a	b	b	b	a	a	b	a	a	a	a	b	b	b	b	a
BD3368_1	261.862	50128056	not in F2 map	b	b	a	b	b	h	a	a	a	a	a	b	b	b	b	b	b	a	b	a	b	a	b	b	a	a	a	b	a	a	a	b	b	b	a	a	b	a	a	a	a	b	b	b	b	a
BD3821_1	272.901	50720892		a	a	a	b	b	h	a	a	a	b	b	b	b	b	a	b	b	b	a	a	b	a	b	b	b	a	a	b	a	b	a	b	b	b	a	b	b	a	a	a	a	b	b	b	b	a
BD0089_1	273.376	51054185		a	a	a	b	b	h	a	a	a	b	b	b	b	b	a	b	b	b	a	a	b	a	b	b	b	a	a	b	a	b	a	b	b	b	a	b	b	a	a	a	a	b	b	b	b	a
BD0889_2	282.663	51960417		a	b	a	b	b	h	a	a	a	a	b	b	a	b	a	b	b	b	a	a	b	h	b	b	b	a	b	a	b	b	a	b	b	b	a	b	b	a	a	a	a	b	b	b	b	a
BD3824_2	286.466	52439891		a	b	a	b	b	b	a	a	a	a	b	b	a	b	a	b	b	b	a	a	b	h	b	b	b	a	b	a	b	b	a	b	b	a	a	h	b	a	a	b	a	b	b	b	b	a
BD3824_1	286.466	52440260		a	b	a	b	b	b	a	a	a	a	b	b	a	b	a	b	b	b	a	a	b	h	b	b	b	a	b	a	b	b	a	b	b	a	a	h	b	a	a	b	a	b	b	b	b	a
BD2664_1	292.269	53316503		a	b	b	b	b	h	a	a	a	a	b	b	a	b	a	b	b	b	b	b	h	h	b	b	a	a	b	a	b	b	a	b	h	b	a	h	b	a	a	b	b	b	b	b	b	a
BD0309_1	295.687	53486450		a	b	b	h	b	a	a	b	a	a	b	b	a	b	a	b	b	a	b	a	h	h	b	h	a	a	b	a	b	b	a	b	h	b	a	h	b	a	a	b	b	b	b	b	b	a
BD0953_6	295.687	53561015		a	b	b	h	b	a	a	b	a	a	b	b	a	b	a	b	b	a	b	a	h	h	b	h	a	a	b	a	b	b	a	b	h	b	a	h	b	a	a	b	b	b	b	b	b	a
BD3827_1	299.494	53798832		a	b	b	a	b	b	a	b	a	a	b	b	a	a	a	b	b	a	b	a	a	a	b	a	a	a	b	b	b	b	a	b	a	b	a	a	b	a	a	b	b	b	b	b	b	a
BD2181_2	301.649	53966125		a	b	b	a	b	b	a	b	a	a	b	b	a	a	a	b	b	a	b	a	a	a	a	a	a	a	b	b	b	a	a	b	a	b	a	a	b	a	a	b	b	b	b	b	b	a
BD3371_1	308.775	54422002		a	b	b	a	b	b	a	b	a	a	b	b	a	a	b	b	a	a	b	a	a	a	a	a	a	a	b	a	b	a	a	b	a	b	b	a	a	a	a	b	b	b	b	b	b	a
BD1374_1	357.93	56834771		b	a	h	b	a	b	a	b	b	h	a	a	b	a	b	a	a	a	b	a	a	b	b	a	a	b	b	a	b	a	a	a	a	b	b	a	a	a	b	b	b	a	b	a	b	h
BD3101_1	361.729	57054967		b	a	h	b	a	b	b	b	b	h	a	a	b	a	b	a	a	a	b	b	a	b	b	a	b	h	b	a	b	a	a	a	a	b	b	a	a	a	b	b	b	a	b	a	b	h
BD1938_1	367.753	57265748		b	b	h	a	a	b	b	b	b	a	a	a	b	a	b	a	a	a	a	b	a	b	a	a	b	h	b	b	b	a	a	a	a	b	b	a	a	a	b	b	b	a	a	a	b	b
BD1939_1	376.767	57692023		b	b	b	a	a	b	b	a	b	a	a	a	b	b	b	a	b	a	h	b	a	a	a	a	b	a	a	b	b	b	b	a	b	-	b	a	a	a	b	b	b	a	a	a	b	a
BD1379_2	381.155	58021621		b	b	a	a	a	b	b	a	b	b	a	a	b	b	h	a	b	a	h	b	a	a	a	a	b	a	a	b	b	b	b	a	b	b	b	a	a	a	b	a	b	a	a	b	b	a
[truncated: 119 more columns]

## Sheet: Chr3
Note 1: a=Bd21, b=Bd3-1, h=heterozygous
Note 2: Four small linkage groups were assigned to physical locations according to the genome sequence and previous F2 gentic map. These markers are noted in the comments.
Locus	Genetic Position (cM)	Physical location of SNP position	Comments	RIL002	RIL003	RIL004	RIL005	RIL006	RIL007	RIL008	RIL009	RIL010	RIL011	RIL012	RIL013	RIL015	RIL016	RIL017	RIL018	RIL019	RIL020	RIL021	RIL022	RIL023	RIL024	RIL025	RIL026	RIL027	RIL028	RIL029	RIL030	RIL031	RIL032	RIL033	RIL034	RIL035	RIL036	RIL037	RIL038	RIL041	RIL042	RIL043	RIL044	RIL045	RIL047	RIL048	RIL049	RIL050	RIL051
Bsr1	0			b	b	h	a	a	a	b	a	a	h	a	a	a	h	b	b	a	a	a	a	a	a	b	a	a	b	b	h	b	a	a	b	b	b	a	a	a	a	a	a	a	b	a	b	b	b
BD3899_2	5.614	705733	not in F2 map	a	b	h	a	a	a	b	a	a	b	a	a	a	b	b	a	a	a	b	a	a	a	b	a	a	b	b	b	b	a	a	b	b	b	a	a	a	a	a	a	a	b	a	b	a	b
BD4417_1	5.614	728345		a	b	h	a	a	a	b	a	a	b	a	a	a	b	b	a	a	a	b	a	a	a	b	a	a	b	b	b	b	a	a	b	b	b	a	a	a	a	a	a	a	b	a	b	a	b
BD0842_3	12.966	1020121		a	b	a	a	a	a	b	a	a	b	a	a	a	b	a	a	a	a	b	a	a	a	b	a	a	b	a	b	b	a	a	a	b	b	a	a	a	a	a	a	a	a	a	b	a	b
BD3008_2	18.352	1362672		a	b	a	a	a	a	b	a	a	b	a	a	a	b	a	h	a	a	b	a	b	a	b	a	a	b	a	b	b	a	a	b	b	b	a	a	a	a	a	b	a	a	a	b	a	b
BD1994_2	29.717	1985532		a	b	a	b	h	a	a	a	b	a	a	a	a	b	a	a	a	a	b	a	b	a	b	b	a	b	a	b	b	a	a	b	b	h	a	a	a	b	a	b	a	a	a	b	a	b
BD1786_1	37.978	2665999		a	b	b	b	h	a	b	a	a	b	a	a	b	b	a	a	a	a	b	a	b	a	b	b	b	b	a	b	b	a	a	b	b	b	b	a	a	b	a	b	a	a	a	b	b	b
BD2707_1	41.778	2906973		a	b	b	b	b	a	b	a	a	b	a	a	b	b	b	a	a	a	b	a	b	b	b	b	b	b	a	b	b	a	a	b	b	a	b	b	b	b	a	b	a	a	a	b	b	b
BD0458_4	54.261	3513125		b	b	b	b	b	a	a	b	a	b	a	a	b	b	b	a	a	a	b	a	b	a	b	a	h	b	a	b	b	a	a	b	b	a	b	a	b	b	a	b	a	a	a	b	b	b
BD0976_1	58.85	4029327		b	b	b	b	b	a	a	b	a	b	a	a	b	b	b	a	a	a	b	a	b	a	b	a	h	b	a	a	b	a	a	b	b	a	b	a	b	b	a	b	a	a	a	b	b	b
BD0335_1	64.878	4195161		b	b	b	b	b	a	b	b	b	b	a	a	b	b	b	a	a	a	b	a	b	a	b	a	h	b	a	b	b	a	b	b	b	a	b	a	b	b	a	a	a	h	a	b	b	b
BD2599_1	76.463	4723098		b	b	a	b	a	a	b	a	b	a	a	a	b	b	h	a	a	a	a	a	b	a	a	a	a	b	a	b	b	a	b	b	b	a	b	a	b	b	a	b	a	a	b	b	a	b
BD1415_1	82.482	5337220		b	a	a	b	a	a	b	a	b	a	a	a	b	b	h	a	a	a	a	a	b	a	a	a	a	b	b	b	b	a	b	a	b	a	b	a	b	b	b	b	a	a	b	b	a	b
BD1188_3	84.118	5459948		b	a	a	a	a	a	b	a	b	a	a	a	b	b	h	a	a	a	a	a	b	a	a	a	a	b	b	b	b	a	b	a	b	a	b	a	b	b	b	b	a	b	b	b	a	b
BD0226_5	84.118	5576850		b	a	a	a	a	a	b	a	b	a	a	a	b	b	h	a	a	a	a	a	b	a	a	a	a	b	b	b	b	a	b	a	b	a	b	a	b	b	b	b	a	b	b	b	a	b
BD1436_1	91.906	6421614		b	a	a	b	a	a	b	a	b	a	a	a	b	b	b	a	a	b	b	a	b	a	a	a	a	b	a	b	b	a	b	a	b	a	b	a	b	b	a	a	a	b	b	b	a	b
BD1902_3	92.705	6606113		b	a	b	b	a	a	b	a	b	a	a	a	b	b	b	a	a	b	b	a	b	a	a	a	a	b	a	b	b	a	b	a	b	a	b	a	b	b	a	a	a	b	b	b	a	b
BD3725_1	93.341	6798794		b	a	b	b	a	a	b	a	b	a	a	a	b	b	b	a	a	b	b	a	b	a	a	a	a	b	a	b	b	a	b	a	b	a	b	a	b	b	a	a	a	b	b	b	a	b
BD1153_5	98.522	6955430		b	a	b	b	a	a	b	a	b	a	b	a	b	b	b	a	b	b	b	a	b	a	a	a	a	b	a	b	b	a	b	a	b	a	b	a	b	b	a	b	a	b	b	b	a	b
BD2600_3	102.321	7575554		b	a	b	b	a	a	b	a	b	a	b	a	b	b	b	a	b	b	b	a	b	a	a	a	a	a	a	b	b	a	b	a	b	a	b	a	b	b	a	b	a	b	b	b	a	b
BD4910_1	108.341	8538919		a	a	b	b	a	b	b	a	b	a	b	a	b	b	b	a	b	b	b	a	b	a	a	a	a	a	a	b	b	a	b	a	b	a	b	a	b	b	a	b	a	b	b	a	a	b
BD3737_1	113.972	11328458		a	a	b	b	a	b	b	a	b	a	b	a	b	b	b	a	a	b	b	a	b	a	b	a	a	a	a	b	b	a	b	a	b	a	b	h	a	b	a	b	a	b	b	a	a	b
BD3739_1	120.692	11926830		b	a	b	b	a	b	b	a	b	a	b	a	b	b	b	a	b	b	b	a	b	b	b	a	a	a	a	b	b	a	b	a	b	a	b	h	a	b	a	b	a	b	b	a	a	b
BD3311_1	132.124	13258616		b	a	b	b	a	b	b	a	b	b	b	a	b	a	a	a	b	b	b	a	b	b	b	a	a	a	a	b	b	a	b	b	b	a	b	h	a	b	b	b	a	a	b	a	b	b
BD0899_5	135.741	13618836		b	a	b	b	a	b	b	a	b	b	h	b	b	a	a	a	b	b	b	a	b	b	a	a	a	a	a	b	b	a	b	b	b	a	b	h	a	b	b	b	b	b	b	a	b	b
BD1321_1	135.741	13629694		b	a	b	b	a	b	b	a	b	b	h	b	b	a	a	a	b	b	b	a	b	b	a	a	a	a	a	b	b	a	b	b	b	a	b	h	a	b	b	b	b	b	b	a	b	b
BD4316_1	136.377	13787370		b	a	b	b	a	b	a	a	b	b	h	b	b	a	a	a	b	b	b	a	b	b	a	a	a	a	a	b	b	a	b	b	b	a	b	h	a	b	b	b	b	b	b	a	b	b
BD3314_2	143.715	14335822		b	a	b	b	a	b	a	a	b	b	a	b	b	a	a	a	b	b	h	a	b	b	a	a	b	a	a	b	b	a	b	b	b	a	a	a	a	b	b	b	b	b	b	a	b	b
BD2239_2	146.22	14475617		b	a	b	b	a	b	a	a	b	b	a	b	b	a	a	a	b	b	b	a	b	b	b	a	b	a	a	b	b	b	b	b	b	a	a	a	a	b	b	b	b	b	b	a	b	b
BD2239_1	146.536	14475419	genetic order disagrees with physical location, not in F2 map	b	a	b	b	a	b	a	a	b	b	a	b	b	a	a	a	b	b	b	a	b	b	b	a	b	a	a	b	b	b	b	b	b	a	a	a	a	b	b	b	b	b	b	a	b	b
BD2286_1	147.83	14749960		b	a	b	b	a	b	a	a	b	b	a	b	b	a	a	a	b	b	b	a	b	b	b	a	b	b	a	b	b	b	b	b	b	a	h	a	a	b	b	b	b	b	b	a	b	b
BD3746_2	147.83	14791982		b	a	b	b	a	b	a	a	b	b	a	b	b	a	a	a	b	b	b	a	b	b	b	a	b	b	a	b	b	b	b	b	b	a	h	a	a	b	b	b	b	b	b	a	b	b
BD1713_8	149.125	15103013		a	a	b	b	a	b	a	a	b	b	a	b	b	a	a	a	b	b	b	a	b	b	a	a	b	b	a	b	b	b	b	b	b	a	h	a	a	b	b	b	b	b	b	a	b	b
BD2133_1	150.588	16101899		a	a	b	b	a	b	a	a	b	b	a	b	b	a	a	a	b	b	b	a	b	b	b	a	b	b	a	b	b	b	b	b	b	a	h	a	a	b	b	b	b	h	b	a	b	b
BD3750_1	151.225	16356235		a	a	b	b	a	b	a	a	b	b	a	b	b	a	a	a	b	b	b	a	b	b	a	a	b	b	a	b	b	b	b	b	b	a	h	a	a	b	b	b	b	h	b	a	b	b
BD3750_2	151.225	16356736		a	a	b	b	a	b	a	a	b	b	a	b	b	a	a	a	b	b	b	a	b	b	a	a	b	b	a	b	b	b	b	b	b	a	h	a	a	b	b	b	b	h	b	a	b	b
BD1265_3	151.54	16649191		a	a	b	b	a	b	a	a	b	b	a	b	b	a	a	a	b	b	b	a	b	b	a	a	b	b	a	b	b	b	b	b	b	a	h	a	a	b	b	b	b	h	b	a	b	b
BD0174_9	156.312	17754247		a	a	b	b	a	b	a	a	b	b	a	b	b	a	b	a	b	b	b	a	b	b	a	a	b	b	a	b	b	b	a	b	b	a	h	a	a	b	b	b	b	h	b	a	b	b
BD0811_1	156.312	18063279		a	a	b	b	a	b	a	a	b	b	a	b	b	a	b	a	b	b	b	a	b	b	a	a	b	b	a	b	b	b	a	b	b	a	h	a	a	b	b	b	b	h	b	a	b	b
BD2618_3	156.312	18239989		a	a	b	b	a	b	a	a	b	b	a	b	b	a	b	a	b	b	b	a	b	b	a	a	b	b	a	b	b	b	a	b	b	a	h	a	a	b	b	b	b	h	b	a	b	b
BD1009_2	157.775	18567243		a	a	b	b	a	a	a	a	b	b	a	b	b	a	b	a	b	b	b	a	b	b	a	a	b	a	a	b	b	b	a	b	b	a	a	a	a	b	a	b	b	h	b	a	b	b
BD2384_1	157.775	18801658		a	a	b	b	a	a	a	a	b	b	a	b	b	a	b	a	b	b	b	a	b	b	a	a	b	a	a	b	b	b	a	b	b	a	a	a	a	b	a	b	b	h	b	a	b	b
BD3754_1	158.738	18856545		a	a	b	b	a	a	a	a	b	b	a	b	b	a	b	a	b	b	b	a	b	b	a	a	b	a	a	b	b	b	a	b	b	a	a	a	a	b	a	b	b	h	b	a	b	b
BD2933_1	160.715	19102070		a	a	b	b	a	a	a	a	b	b	a	b	b	a	b	a	b	b	b	a	b	b	a	a	b	a	a	b	b	b	a	b	b	a	a	a	a	b	a	b	b	h	b	a	b	b
BD1111_1	161.678	19505920		a	a	b	b	a	a	a	a	b	b	a	b	b	a	b	a	b	b	b	a	b	b	a	a	b	a	a	b	b	b	a	b	b	a	a	a	a	b	a	b	b	h	a	a	b	b
BD0590_1	162.476	19744133		a	a	b	b	a	a	a	a	b	b	a	b	b	a	b	a	b	b	b	a	b	b	a	a	b	a	a	b	b	b	a	b	b	a	a	a	a	b	a	b	b	h	a	a	b	b
BD3755_1	163.771	19935702		a	a	b	b	a	a	a	a	b	b	a	b	b	a	b	a	b	b	b	a	b	b	a	a	b	a	a	b	b	b	a	b	b	a	a	h	a	b	a	b	h	h	a	a	b	b
BD0371_1	166.276	20136297		a	a	b	b	b	a	a	a	b	b	a	b	b	a	b	a	b	b	b	a	b	b	a	a	b	b	a	b	b	b	a	b	b	a	a	h	a	b	a	b	h	h	a	a	b	b
BD0790_5	167.909	20771810		a	b	b	b	b	a	a	a	b	b	a	b	b	a	b	a	b	b	b	a	b	b	a	a	b	b	a	b	b	b	a	b	b	a	a	h	a	b	a	b	h	h	a	a	b	b
BD0756_1	168.224	21219044		a	b	b	b	b	a	a	a	b	b	a	b	b	a	b	a	b	b	b	a	b	b	a	a	b	b	a	b	b	b	a	b	b	a	a	b	a	b	a	b	h	h	a	a	b	b
BD3758_5	168.224	21245405		a	b	b	b	b	a	a	a	b	b	a	b	b	a	b	a	b	b	b	a	b	b	a	a	b	b	a	b	b	b	a	b	b	a	a	b	a	b	a	b	h	h	a	a	b	b
BD3759_1	168.224	21534327		a	b	b	b	b	a	a	a	b	b	a	b	b	a	b	a	b	b	b	a	b	b	a	a	b	b	a	b	b	b	a	b	b	a	a	b	a	b	a	b	h	h	a	a	b	b
BD1381_1	168.224	21769401		a	b	b	b	b	a	a	a	b	b	a	b	b	a	b	a	b	b	b	a	b	b	a	a	b	b	a	b	b	b	a	b	b	a	a	b	a	b	a	b	h	h	a	a	b	b
BD1742_2	171.944	22818945		a	b	b	b	b	a	a	a	b	b	a	b	b	a	b	a	b	b	b	a	b	b	a	a	b	b	a	a	b	b	a	b	b	a	a	b	a	b	a	b	h	h	a	a	b	b
BD0507_4	173.448	27687919		a	b	b	a	b	a	a	a	b	b	a	b	b	a	b	a	b	b	b	a	b	b	a	a	b	b	a	a	b	b	a	b	b	a	a	b	a	b	a	b	a	h	a	a	b	b
BD1141_7	174.42	27745056		a	b	b	a	b	a	a	a	b	b	a	b	b	a	b	a	b	b	b	a	b	b	a	a	b	b	a	a	b	b	a	b	b	a	a	b	a	b	a	b	a	h	a	a	b	a
BD0809_2	175.235	28200801		a	b	b	a	b	a	a	a	b	b	a	b	b	a	b	a	b	b	b	a	b	b	a	a	b	b	a	a	b	b	a	b	b	a	a	b	a	b	a	b	a	h	a	a	b	a
BD2073_1	175.235	28427704		a	b	b	a	b	a	a	a	b	b	a	b	b	a	b	a	b	b	b	a	b	b	a	a	b	b	a	a	b	b	a	b	b	a	a	b	a	b	a	b	a	h	a	a	b	a
BD2073_2	175.235	28427848		a	b	b	a	b	a	a	a	b	b	a	b	b	a	b	a	b	b	b	a	b	b	a	a	b	b	a	a	b	b	a	b	b	a	a	b	a	b	a	b	a	h	a	a	b	a
BD3959_1	175.392	28701563		a	b	b	a	b	a	a	a	b	b	a	b	b	a	b	a	b	b	b	a	b	b	a	a	b	b	a	a	b	b	a	b	b	a	a	b	a	b	a	b	a	h	a	a	b	a
BD1904_1	175.868	28991966		a	a	b	a	b	a	a	a	b	b	a	b	b	a	b	a	b	b	b	a	b	b	a	a	b	b	a	a	b	b	h	b	b	a	a	b	a	b	a	b	a	h	a	a	b	a
BD1627_1	176.996	29380137		a	a	b	a	b	a	a	a	b	b	a	b	b	a	b	a	b	b	b	a	b	b	a	a	b	b	a	a	a	b	h	b	b	a	a	b	a	b	a	b	a	h	a	a	b	a
BD2474_1	177.311	29463171		a	a	b	a	b	a	a	a	b	b	a	b	b	a	b	a	b	b	b	a	b	b	a	a	b	b	a	a	a	b	h	b	b	a	a	b	a	b	a	b	a	h	a	a	b	a
BD3958_11	178.944	29623797		b	a	b	a	b	b	h	a	b	b	a	b	b	a	b	a	b	b	b	a	b	b	a	a	b	b	a	a	a	b	a	b	b	a	a	b	a	b	a	b	a	h	a	a	b	a
BD0741_1	179.259	29658352		b	a	b	a	b	b	h	a	b	b	a	b	b	a	b	a	b	b	b	a	b	b	a	a	b	b	a	a	a	b	a	b	b	a	a	b	a	b	a	b	a	h	a	a	b	a
BD0742_1	179.735	29794375		b	a	b	a	a	b	h	a	b	b	a	b	b	a	b	a	b	b	b	a	b	b	a	a	b	b	a	a	a	b	a	b	b	a	a	b	a	b	a	b	a	h	a	a	b	a
BD0859_4	180.05	29950637		b	a	b	a	a	b	h	a	b	b	a	b	b	a	b	a	b	b	b	a	b	b	a	a	b	b	a	a	a	b	a	b	b	a	a	b	a	b	a	b	a	h	a	a	b	a
BD2241_1	185.639	32418559		b	a	b	a	b	b	a	a	b	b	a	b	b	a	b	b	b	b	b	a	b	b	a	a	b	b	b	a	a	h	a	b	b	a	a	b	a	b	a	b	a	b	a	a	b	h
BD2731_2	189.257	34248449		b	a	b	a	b	b	h	a	b	b	a	b	b	a	b	a	b	b	b	a	b	b	a	a	b	b	b	a	a	h	a	b	b	a	a	b	b	b	a	b	a	h	a	b	b	h
BD3946_14	189.732	34449311		b	a	b	a	b	b	h	a	b	b	a	b	b	a	b	a	b	b	b	a	b	b	a	a	b	b	b	a	a	h	a	b	b	a	a	b	b	b	a	b	a	h	a	b	b	h
BD0926_1	189.732	34633994		b	a	b	a	b	b	h	a	b	b	a	b	b	a	b	a	b	b	b	a	b	b	a	a	b	b	b	a	a	h	a	b	b	a	a	b	b	b	a	b	a	h	a	b	b	h
BD4445_9	194.108	35465710		b	a	a	a	b	b	h	a	b	b	a	b	b	a	b	a	b	b	a	a	b	b	a	a	b	b	b	a	a	h	a	b	a	a	b	b	b	b	a	b	a	h	a	b	b	h
BD4445_11	194.108	35466085		b	a	a	a	b	b	h	a	b	b	a	b	b	a	b	a	b	b	a	a	b	b	a	a	b	b	b	a	a	h	a	b	a	a	b	b	b	b	a	b	a	h	a	b	b	h
BD0193_8	196.616	36096081		b	a	a	a	b	b	a	a	b	b	a	b	b	a	b	a	b	b	a	a	b	b	a	a	b	b	b	b	a	h	a	b	b	a	b	b	b	b	a	b	a	h	a	b	b	h
BD2080_4	200.808	36789323		a	a	a	a	a	b	a	a	b	b	b	b	b	a	b	a	b	b	a	a	b	b	a	a	b	b	b	b	a	h	a	b	b	a	b	b	b	b	a	b	a	b	a	b	h	b
BD0192_6	203.677	37045553		a	a	a	a	a	b	a	a	b	b	b	b	b	a	b	a	b	b	a	a	b	b	a	a	b	b	b	b	a	h	a	b	a	a	b	b	b	a	a	b	a	b	a	b	h	b
BD1637_3	203.677	37064260		a	a	a	a	a	b	a	a	b	b	b	b	b	a	b	a	b	b	a	a	b	b	a	a	b	b	b	b	a	h	a	b	a	a	b	b	b	a	a	b	a	b	a	b	h	b
BD3425_4	214.988	38331894		b	a	a	a	b	b	a	a	b	b	b	b	b	a	b	a	b	b	h	a	b	b	a	a	b	b	b	b	b	h	a	a	a	a	b	b	b	a	a	b	a	b	a	h	h	b
BD3425_3	214.988	38332008		b	a	a	a	b	b	a	a	b	b	b	b	b	a	b	a	b	b	h	a	b	b	a	a	b	b	b	b	b	h	a	a	a	a	b	b	b	a	a	b	a	b	a	h	h	b
BD1855_2	214.988	38405576		b	a	a	a	b	b	a	a	b	b	b	b	b	a	b	a	b	b	h	a	b	b	a	a	b	b	b	b	b	h	a	a	a	a	b	b	b	a	a	b	a	b	a	h	h	b
BD1521_3	214.988	38483270		b	a	a	a	b	b	a	a	b	b	b	b	b	a	b	a	b	b	h	a	b	b	a	a	b	b	b	b	b	h	a	a	a	a	b	b	b	a	a	b	a	b	a	h	h	b
BD0172_4	215.303	38961715		b	a	a	a	b	b	a	a	b	b	b	b	b	a	b	a	b	b	a	a	b	b	a	a	b	b	b	b	b	h	a	a	a	a	b	b	b	a	a	b	a	b	a	h	h	b
BD0985_2	218.351	39178098		b	a	a	a	b	b	a	a	b	b	b	b	b	a	b	a	b	b	a	a	b	b	a	a	b	b	b	a	b	a	a	a	a	a	b	a	b	a	a	b	a	b	a	h	h	b
BD3939_1	223.324	39432345		b	a	a	a	b	b	a	a	b	b	b	b	b	a	b	a	b	b	a	a	b	b	a	a	b	b	b	a	b	a	b	a	a	a	b	a	b	a	a	b	a	a	b	h	h	b
BD3027_3	223.961	39768931		b	a	a	a	b	b	a	a	b	b	b	b	b	a	b	a	b	b	a	a	b	b	a	a	b	b	b	a	b	a	b	a	a	a	b	a	b	a	a	b	a	a	b	h	h	b
BD1618_1	224.276	40022101		b	a	a	b	b	b	a	a	b	b	b	b	b	a	b	a	b	b	a	a	b	b	a	a	b	b	b	a	b	a	b	a	a	a	b	a	b	a	a	b	a	a	b	h	h	b
BD1130_1	224.276	40092442		b	a	a	b	b	b	a	a	b	b	b	b	b	a	b	a	b	b	a	a	b	b	a	a	b	b	b	a	b	a	b	a	a	a	b	a	b	a	a	b	a	a	b	h	h	b
BD0836_1	226.427	40638751		b	a	h	b	a	b	a	a	b	b	b	b	b	a	b	a	b	b	a	a	b	b	a	a	b	b	b	a	b	a	b	a	a	a	b	a	b	a	a	b	a	a	b	h	h	b
BD4401_10	227.064	40746055		b	a	h	b	a	b	a	a	b	b	b	b	b	a	b	a	b	b	a	a	b	b	a	a	b	b	b	a	b	a	b	a	a	a	b	a	b	a	a	b	b	a	b	h	h	b
BD2686_1	233.288	41448227		b	a	a	h	a	b	a	a	b	b	b	b	b	a	b	a	h	b	a	a	b	b	a	a	b	b	b	a	b	a	h	a	a	a	b	a	b	a	a	b	a	a	b	h	h	b
BD1964_2	238.695	41776357		b	a	a	h	a	b	a	a	b	b	b	b	b	a	b	a	a	b	a	a	b	a	a	a	a	b	b	a	b	a	h	a	a	a	b	a	b	a	a	b	a	a	b	h	h	h
BD1964_1	238.695	41776771		b	a	a	h	a	b	a	a	b	b	b	b	b	a	b	a	a	b	a	a	b	a	a	a	a	b	b	a	b	a	h	a	a	a	b	a	b	a	a	b	a	a	b	h	h	h
BD1497_1	243.725	42733143		b	a	a	h	b	b	a	a	b	b	a	b	b	a	a	a	a	b	a	a	b	a	a	a	a	b	b	a	b	a	a	a	a	a	b	a	b	a	a	b	b	a	a	h	h	h
BD0277_1	248.731	43123131		b	a	a	h	a	b	a	a	b	b	a	b	b	a	a	a	a	b	b	a	b	h	a	a	a	b	b	a	a	a	b	a	a	a	b	a	a	a	a	b	b	a	a	h	h	h
BD4963_5	262.203	45051853		a	a	b	b	a	b	a	a	b	a	a	b	b	a	b	a	b	b	a	b	b	a	a	a	b	b	b	a	a	a	b	a	a	a	b	a	b	b	a	b	a	a	a	b	b	b
BD0182_2	265.625	47198196		a	a	b	b	a	b	a	a	b	a	a	b	a	a	a	a	b	b	b	b	b	a	a	a	b	b	b	a	a	a	b	b	a	a	b	a	b	b	a	b	a	a	a	b	b	b
BD2323_9	265.94	47447430		a	a	b	b	a	b	a	a	b	a	a	b	a	a	a	a	b	b	b	b	b	a	a	a	b	b	b	a	a	a	b	b	a	a	b	a	b	b	a	b	a	a	a	b	b	b
BD1806_3	267.235	47651056		a	a	b	b	a	b	a	a	b	a	a	b	a	a	a	a	b	b	b	b	b	a	a	a	b	b	b	a	a	a	b	b	a	a	b	a	b	b	a	b	a	a	a	b	b	b
BD0421_4	267.235	47653819		a	a	b	b	a	b	a	a	b	a	a	b	a	a	a	a	b	b	b	b	b	a	a	a	b	b	b	a	a	a	b	b	a	a	b	a	b	b	a	b	a	a	a	b	b	b
BD0421_3	267.235	47653983		a	a	b	b	a	b	a	a	b	a	a	b	a	a	a	a	b	b	b	b	b	a	a	a	b	b	b	a	a	a	b	b	a	a	b	a	b	b	a	b	a	a	a	b	b	b
BD0181_1	269.923	47953127		a	a	b	b	a	b	a	a	b	a	a	b	a	a	a	a	b	b	b	b	b	a	a	a	b	b	b	a	a	a	b	b	a	a	b	a	b	b	a	b	a	a	b	b	b	b
BD1129_1	280.763	49121063		a	a	b	b	a	b	a	a	b	a	a	b	a	a	a	a	b	b	a	a	b	a	a	b	b	b	b	a	a	b	b	b	a	a	b	b	b	b	a	a	b	b	b	b	b	b
BD1882_4	281.399	49226724		a	a	b	b	a	b	a	a	b	a	a	b	a	a	a	a	b	b	a	a	b	a	a	b	b	b	b	a	a	b	b	b	a	a	b	b	b	b	a	a	b	b	b	b	b	b
BD0303_1	283.727	49448567		a	a	b	a	a	b	a	b	b	a	b	b	a	a	a	a	b	b	a	a	b	a	a	b	b	b	b	a	a	b	b	b	a	a	b	b	b	b	a	a	b	b	b	b	b	b
BD0303_2	283.727	49448834		a	a	b	a	a	b	a	b	b	a	b	b	a	a	a	a	b	b	a	a	b	a	a	b	b	b	b	a	a	b	b	b	a	a	b	b	b	b	a	a	b	b	b	b	b	b
BD0881_2	288.3	49666547		a	a	b	a	a	h	a	b	b	a	b	b	a	a	a	a	a	b	a	a	b	a	a	a	b	a	b	a	a	b	b	b	a	a	b	b	a	b	a	a	b	b	b	b	a	b
BD3379_5	290.451	49717840		a	a	b	a	b	h	a	a	b	a	b	b	a	a	a	a	a	b	a	a	b	a	a	a	b	a	b	a	a	b	b	b	a	b	b	b	a	b	a	a	b	b	b	b	a	b
BD3853_1	292.96	50026178		a	a	b	a	b	a	a	a	b	a	b	b	a	a	a	a	a	b	a	a	b	a	a	a	b	a	b	a	a	b	b	b	a	b	b	b	a	b	a	a	b	h	b	b	a	b
BD1050_2	295.111	50385524		a	a	b	a	b	a	a	a	b	a	b	b	a	a	a	a	a	b	a	a	b	a	a	a	b	a	b	a	a	b	b	b	a	b	b	b	a	b	a	a	b	h	a	b	a	b
BD0695_5	295.91	50418492		a	a	b	a	b	a	a	a	b	a	b	b	a	a	a	a	a	b	a	a	b	a	a	a	b	a	b	a	a	b	b	b	a	b	b	b	a	b	a	a	b	h	a	a	a	b
BD3852_2	301.946	50781668		a	a	b	a	b	a	b	a	b	a	a	b	a	a	a	a	a	b	a	a	b	a	a	a	b	b	b	a	a	b	b	b	a	b	b	a	a	b	a	a	b	h	a	a	b	b
BD1914_3	313.372	51647416		a	a	b	a	b	b	b	a	b	a	a	b	a	a	a	a	a	a	a	a	b	a	a	b	b	a	b	b	a	b	b	b	a	b	b	a	a	b	a	a	a	a	a	a	a	b
BD0271_3	316.419	52013555		a	a	b	a	b	b	b	a	b	a	a	b	a	a	a	a	a	a	a	a	b	a	a	b	b	a	b	b	a	b	b	b	a	b	b	a	a	b	b	a	a	a	a	a	a	b
BD1915_2	316.419	52163308		a	a	b	a	b	b	b	a	b	a	a	b	a	a	a	a	a	a	a	a	b	a	a	b	b	a	b	b	a	b	b	b	a	b	b	a	a	b	b	a	a	a	a	a	a	b
BD4388_1	317.218	52350354		a	a	b	a	b	b	b	a	b	a	a	b	a	a	a	a	a	a	a	a	b	a	a	b	b	a	b	b	a	b	b	b	a	b	b	a	a	b	b	a	a	a	a	a	a	b
BD2978_2	318.346	52502521		a	a	b	a	b	b	b	a	b	a	b	b	a	a	a	a	a	a	a	a	b	a	a	b	b	a	b	b	a	b	b	b	a	b	b	a	a	b	b	a	a	a	a	a	a	a
BD3376_1	318.346	52532928		a	a	b	a	b	b	b	a	b	a	b	b	a	a	a	a	a	a	a	a	b	a	a	b	b	a	b	b	a	b	b	b	a	b	b	a	a	b	b	a	a	a	a	a	a	a
BD1157_1	322.722	52756465		a	h	b	a	b	b	b	a	b	a	a	b	a	a	a	a	a	a	a	a	b	b	a	b	b	a	b	b	a	b	b	b	a	b	b	a	a	b	b	a	a	a	a	b	a	a
BD1482_1	325.587	53127701		a	a	b	a	b	b	b	a	b	a	a	b	a	a	a	b	a	a	a	a	b	b	a	b	b	a	b	b	a	b	b	b	a	b	b	a	a	b	b	a	a	a	a	b	a	a
BD2475_1	330.772	53580827		a	a	b	a	b	b	b	a	b	a	a	a	a	a	a	b	a	a	a	a	b	a	a	b	b	a	b	b	a	b	b	b	a	b	b	a	a	b	b	a	a	b	a	b	b	a
BD0378_2	338.119	54241229		a	a	b	b	b	b	b	a	b	a	a	a	a	b	a	b	a	b	a	a	b	a	a	b	b	a	b	b	a	b	a	a	b	b	b	h	a	b	b	a	a	b	a	a	b	b
BD4959_1	343.296	54447158		b	a	b	b	b	b	b	a	b	a	b	a	a	b	a	b	a	a	a	a	b	a	h	b	b	a	b	b	a	b	a	a	b	b	b	h	a	b	a	a	a	b	a	a	b	b
BD3843_6	344.424	54521439		b	a	b	b	b	b	b	a	b	a	b	a	a	b	a	b	a	a	a	a	b	a	h	b	b	a	b	b	a	b	a	a	b	b	b	h	a	b	a	a	a	b	a	a	b	h
BD4958_1	345.718	54706624		b	a	b	b	b	b	b	a	b	a	b	a	a	b	a	b	a	a	a	a	b	a	h	b	b	a	b	b	a	b	a	a	b	b	b	h	a	b	a	a	a	b	a	a	b	h
BD3837_2	372.23	56555167		a	b	b	a	b	b	b	a	b	b	b	a	a	b	a	b	a	a	b	a	a	b	a	a	b	a	a	a	b	b	a	a	b	b	a	b	a	b	b	a	a	b	a	a	b	b
BD4954_3	374.382	56917370		a	b	b	a	b	b	b	b	b	b	b	a	a	b	a	b	a	a	b	a	a	b	a	a	b	b	a	a	b	b	a	a	b	b	a	b	a	b	b	a	a	b	a	a	b	b
BD4953_1	378.373	57080923		a	b	b	a	b	b	a	b	b	b	b	b	a	b	a	b	b	a	b	a	a	b	a	a	b	b	a	a	b	b	a	a	h	b	a	b	a	b	b	a	a	b	a	a	b	b
BD2975_1	384.822	57522752		a	b	b	a	b	b	a	b	b	b	b	b	a	b	a	b	b	a	b	a	a	b	a	a	b	b	a	b	b	b	a	b	h	b	a	b	a	b	b	a	a	a	a	a	b	b
BD4379_1	385.458	57551497		a	b	b	a	b	b	a	b	b	b	b	b	a	b	a	b	b	a	b	a	a	b	a	a	b	b	a	b	b	b	a	b	h	b	a	b	a	b	b	a	a	a	a	b	b	b
BD4952_1	391.908	58173508		a	b	b	a	a	b	a	b	b	b	b	b	a	b	a	b	b	a	a	a	a	b	a	a	b	b	a	a	b	b	a	b	a	b	a	b	a	b	a	a	a	a	a	b	a	b
BD3832_1	397.089	58491142		a	a	b	a	a	b	a	b	b	b	b	b	b	b	a	b	b	a	h	a	a	b	a	a	b	b	a	a	a	b	a	b	a	b	a	b	h	b	a	a	a	a	a	b	a	a
BD2973_10	404.477	58794205		a	a	b	a	a	b	a	b	b	a	b	b	a	b	a	b	b	a	h	a	a	b	h	a	a	b	a	a	a	b	a	b	a	a	a	b	h	b	a	a	a	b	a	b	a	a
BD3831_6	407.345	58949285		a	a	b	a	a	b	a	b	b	a	b	b	a	b	a	b	b	a	h	a	a	b	h	a	a	b	a	a	a	b	a	b	a	a	a	b	h	b	a	a	a	b	a	b	a	a
BD4377_2	407.982	58971399		a	a	b	a	a	b	a	b	b	a	b	b	a	b	a	b	b	a	h	a	a	b	h	a	a	b	a	a	a	b	a	b	a	a	a	b	h	b	a	a	a	b	a	b	a	a
BD0955_1	412.963	59130596		b	a	b	a	b	b	a	b	b	a	b	b	a	b	a	b	b	a	h	a	a	b	h	a	a	b	a	a	a	b	a	b	a	a	a	b	b	b	a	a	b	b	a	b	a	a
BD3830_1	416.954	59359437		b	a	b	a	b	b	a	b	b	a	b	b	b	b	a	b	b	b	h	a	a	b	h	a	a	b	a	a	a	b	a	b	a	a	a	b	b	b	a	a	b	b	a	b	a	a
BD0888_2	418.587	59565636		b	a	b	a	b	b	a	b	b	a	b	b	b	b	a	b	b	b	h	a	a	b	h	a	a	b	a	a	a	b	a	b	a	a	b	b	b	b	a	a	b	b	b	b	a	a
[truncated: 118 more columns]

## Sheet: Chr4
Note 1: a=Bd21, b=Bd3-1, h=heterozygous
Note 2: Four small linkage groups were assigned to physical locations according to the genome sequence and previous F2 gentic map. These markers are noted in the comments.
Locus	Genetic Position (cM)	Physical location of SNP position	RIL001	RIL002	RIL003	RIL004	RIL005	RIL006	RIL007	RIL008	RIL009	RIL010	RIL011	RIL012	RIL013	RIL015	RIL016	RIL017	RIL018	RIL019	RIL020	RIL021	RIL022	RIL023	RIL024	RIL025	RIL026	RIL027	RIL028	RIL029	RIL030	RIL031	RIL032	RIL033	RIL034	RIL035	RIL036	RIL037	RIL038	RIL041	RIL042	RIL043	RIL044	RIL045	RIL047	RIL048	RIL049	RIL050	RIL051
BD1418_2	0	478132	a	b	b	a	h	a	b	b	a	b	a	b	a	b	b	a	b	a	a	a	a	b	b	b	h	b	a	b	b	a	b	b	a	b	h	b	a	a	b	b	a	b	b	h	b	b	a
BD2019_1	10.627	862864	a	a	a	b	a	a	b	a	a	b	a	b	b	h	b	h	b	b	a	a	a	b	a	b	b	b	a	b	b	b	b	b	a	b	h	h	b	a	b	b	a	b	b	a	b	b	a
BD1271_1	19.219	1293290	a	a	a	b	h	a	b	a	b	b	a	b	b	b	a	h	b	a	a	b	a	b	a	b	b	b	a	b	b	b	b	b	a	a	h	b	b	a	b	b	a	b	b	b	b	a	b
BD3052_6	28.293	1510241	a	a	a	b	h	b	b	b	b	b	a	b	a	b	a	h	b	a	a	b	a	b	a	b	b	b	a	b	b	a	b	b	a	a	b	b	b	a	b	b	a	b	a	b	b	a	b
BD0248_1	32.284	1914033	a	a	a	h	h	a	a	h	b	b	a	b	a	b	a	b	b	a	a	b	a	b	a	b	b	b	a	b	b	a	b	b	a	a	b	b	b	a	b	b	a	b	a	b	b	a	b
BD0465_1	50.781	2947256	a	a	b	b	a	b	h	h	b	b	b	b	a	b	b	b	b	a	b	b	b	b	b	b	b	b	a	h	b	a	b	a	a	a	b	b	b	a	a	b	b	b	a	b	a	b	a
BD1016_1	52.946	3074987	a	a	b	b	a	b	h	h	b	b	b	b	a	b	b	b	b	a	b	b	b	b	b	b	b	b	a	h	b	a	b	a	a	a	b	b	b	a	a	b	b	b	a	b	a	b	a
BD1248_1	60.081	3226825	a	a	b	b	a	b	b	h	b	b	a	b	a	b	b	b	b	a	b	b	b	b	a	b	b	b	a	h	a	a	b	a	a	a	b	b	b	a	a	b	b	a	a	b	a	b	b
BD0922_2	63.503	3548651	a	a	b	b	a	b	b	h	b	b	a	b	a	b	b	b	b	a	b	b	b	b	a	b	a	b	a	h	a	a	b	a	a	a	b	b	b	a	a	b	b	a	a	b	a	a	b
BD1309_2	74.923	4258593	a	a	b	b	a	b	b	h	b	b	a	a	a	b	b	b	b	b	b	b	b	b	b	b	b	b	a	a	b	b	b	a	b	a	b	b	b	h	a	b	b	a	a	b	a	b	b
BD0498_2	77.611	4554760	a	a	b	b	a	b	b	h	b	a	a	a	b	b	b	b	b	b	b	b	b	b	b	b	b	b	a	a	b	b	b	a	b	a	b	b	b	h	a	a	b	a	a	b	a	b	b
BD3092_16	82.791	4987108	a	a	b	b	a	b	b	h	b	a	b	a	b	b	b	b	b	b	b	b	b	b	b	b	b	b	a	a	b	b	b	a	b	a	b	b	b	h	b	a	h	a	a	b	a	b	b
BD4022_1	82.791	4991562	a	a	b	b	a	b	b	h	b	a	b	a	b	b	b	b	b	b	b	b	b	b	b	b	b	b	a	a	b	b	b	a	b	a	b	b	b	h	b	a	h	a	a	b	a	b	b
BD4023_2	84.943	5440858	a	a	b	b	a	b	b	h	b	a	b	a	a	b	b	b	b	b	b	b	b	b	b	b	b	b	a	a	b	a	b	a	b	a	b	b	b	a	b	a	h	a	a	b	a	b	b
BD4023_3	84.943	5442062	a	a	b	b	a	b	b	h	b	a	b	a	a	b	b	b	b	b	b	b	b	b	b	b	b	b	a	a	b	a	b	a	b	a	b	b	b	a	b	a	h	a	a	b	a	b	b
BD3097_1	95.449	6377042	a	a	b	b	b	b	b	a	b	a	b	a	a	a	b	b	b	b	b	b	b	b	b	b	b	a	a	a	b	a	b	a	b	b	b	b	b	a	b	a	h	a	a	b	a	b	b
BD2462_1	96.247	6548367	a	a	b	b	b	b	b	a	b	a	b	a	a	a	b	b	b	b	b	b	h	b	b	b	b	a	a	a	b	a	b	a	b	b	b	b	b	a	b	a	h	a	a	b	a	b	b
BD2156_1	96.723	6716456	a	a	b	b	b	b	b	a	b	a	b	a	a	a	b	b	b	b	b	b	h	b	b	b	b	a	a	a	b	a	b	a	b	b	b	b	b	a	b	a	h	a	a	b	a	b	b
BD4411_1	97.851	6838720	a	a	b	b	b	b	b	a	b	a	b	a	a	a	b	b	b	b	b	b	h	b	b	b	b	a	a	a	b	a	b	a	b	b	b	b	b	h	b	a	h	a	a	b	a	b	b
BD0087_2	98.487	7017753	a	a	b	b	b	b	b	a	b	a	b	a	a	a	b	b	b	b	b	b	h	b	b	b	b	a	a	a	b	a	b	a	b	b	b	b	b	h	b	a	h	a	a	b	a	b	b
BD0087_1	98.487	7017994	a	a	b	b	b	b	b	a	b	a	b	a	a	a	b	b	b	b	b	b	h	b	b	b	b	a	a	a	b	a	b	a	b	b	b	b	b	h	b	a	h	a	a	b	a	b	b
BD3892_3	101.535	7221171	a	b	b	b	b	b	b	a	b	a	b	a	a	a	b	b	b	b	b	a	h	b	b	b	b	a	a	a	b	a	b	a	b	b	b	b	b	h	b	a	h	a	a	a	b	b	b
BD3892_1	101.535	7221560	a	b	b	b	b	b	b	a	b	a	b	a	a	a	b	b	b	b	b	a	h	b	b	b	b	a	a	a	b	a	b	a	b	b	b	b	b	h	b	a	h	a	a	a	b	b	b
BD1540_1	101.535	7346783	a	b	b	b	b	b	b	a	b	a	b	a	a	a	b	b	b	b	b	a	h	b	b	b	b	a	a	a	b	a	b	a	b	b	b	b	b	h	b	a	h	a	a	a	b	b	b
BD1291_1	102.497	7441635	a	b	b	b	b	b	b	a	b	a	b	a	a	a	b	b	b	b	b	a	h	b	b	b	b	a	a	a	b	a	b	a	b	a	b	b	b	h	b	a	h	a	a	a	b	b	b
BD0231_4	103.296	7488222	a	b	b	b	b	b	b	a	b	a	b	a	a	a	b	b	b	b	b	a	h	b	b	b	b	a	a	a	b	a	b	a	b	a	b	b	b	b	b	a	h	a	a	a	b	b	b
BD1416_5	103.296	8010809	a	b	b	b	b	b	b	a	b	a	b	a	a	a	b	b	b	b	b	a	h	b	b	b	b	a	a	a	b	a	b	a	b	a	b	b	b	b	b	a	h	a	a	a	b	b	b
BD0212_16	103.296	8108984	a	b	b	b	b	b	b	a	b	a	b	a	a	a	b	b	b	b	b	a	h	b	b	b	b	a	a	a	b	a	b	a	b	a	b	b	b	b	b	a	h	a	a	a	b	b	b
BD2473_2	104.259	8486287	a	b	b	b	b	b	b	a	b	a	b	a	a	a	b	b	b	b	b	a	h	b	b	b	b	b	a	a	b	a	b	a	b	a	b	b	b	b	b	a	h	a	a	a	b	b	b
BD0450_1	104.259	8321252	a	b	b	b	b	b	b	a	b	a	b	a	a	a	b	b	b	b	b	a	h	b	b	b	b	b	a	a	b	a	b	a	b	a	b	b	b	b	b	a	h	a	a	a	b	b	b
BD2705_5	106.764	8490861	a	b	b	b	b	b	b	a	b	a	b	a	a	a	b	a	b	b	b	a	h	b	b	b	b	b	a	a	b	a	b	a	b	a	b	b	b	b	b	a	h	a	a	a	a	b	b
BD1856_5	108.058	9376196	a	b	b	b	b	b	b	a	b	a	b	a	a	a	b	a	b	b	b	a	b	b	b	b	b	b	a	a	b	a	b	a	b	a	b	b	b	b	b	a	h	a	a	a	a	b	b
BD3005_6	108.377	9563203	a	b	b	b	b	b	b	a	b	a	b	a	a	a	b	a	b	b	b	a	b	b	b	b	b	b	a	a	b	a	b	a	b	a	b	b	b	b	b	a	h	a	a	a	a	b	b
BD1658_3	110.202	9709926	a	b	b	b	b	b	b	a	b	a	b	a	a	a	b	a	b	b	b	a	b	b	b	b	b	b	a	b	b	a	b	a	b	a	b	b	b	b	b	a	h	a	a	a	a	b	b
BD0427_4	111.007	9998981	a	b	b	b	b	b	b	a	b	a	b	a	a	a	b	a	b	b	b	a	b	b	b	b	b	b	a	b	b	a	b	a	b	a	b	b	b	b	b	a	h	a	a	a	a	b	b
BD2704_1	111.007	10275152	a	b	b	b	b	b	b	a	b	a	b	a	a	a	b	a	b	b	b	a	b	b	b	b	b	b	a	b	b	a	b	a	b	a	b	b	b	b	b	a	h	a	a	a	a	b	b
BD3890_2	111.007	10420258	a	b	b	b	b	b	b	a	b	a	b	a	a	a	b	a	b	b	b	a	b	b	b	b	b	b	a	b	b	a	b	a	b	a	b	b	b	b	b	a	h	a	a	a	a	b	b
BD1866_1	111.007	10863317	a	b	b	b	b	b	b	a	b	a	b	a	a	a	b	a	b	b	b	a	b	b	b	b	b	b	a	b	b	a	b	a	b	a	b	b	b	b	b	a	h	a	a	a	a	b	b
BD1361_2	111.643	11088079	a	b	b	b	b	b	b	a	b	a	b	a	a	a	b	a	b	b	b	a	b	b	b	a	b	b	a	b	b	a	b	a	b	a	b	b	b	b	b	a	h	a	a	a	a	b	b
BD3004_2	113.971	11365670	a	b	b	b	b	b	b	a	b	a	b	a	a	a	b	a	b	b	b	a	a	b	b	a	b	b	a	b	b	a	b	a	b	a	b	b	b	b	b	a	h	a	a	a	b	b	b
BD3889_3	115.775	11548640	a	b	b	b	b	b	a	a	b	a	b	a	a	a	b	a	b	b	b	a	a	b	b	a	b	b	a	b	b	a	b	a	b	h	b	b	b	b	b	a	h	a	a	a	b	b	b
BD4980_4	115.775	11965028	a	b	b	b	b	b	a	a	b	a	b	a	a	a	b	a	b	b	b	a	a	b	b	a	b	b	a	b	b	a	b	a	b	h	b	b	b	b	b	a	h	a	a	a	b	b	b
BD0460_1	115.775	12170861	a	b	b	b	b	b	a	a	b	a	b	a	a	a	b	a	b	b	b	a	a	b	b	a	b	b	a	b	b	a	b	a	b	h	b	b	b	b	b	a	h	a	a	a	b	b	b
BD2177_4	117.614	12641729	b	b	b	b	b	b	a	a	b	a	b	a	a	a	b	a	b	b	b	a	a	b	b	a	b	b	a	b	b	a	b	a	b	a	b	b	b	b	b	a	h	a	a	a	b	b	b
BD3887_1	118.089	12915683	b	b	b	b	b	b	a	a	b	a	b	a	a	a	b	a	b	b	b	a	a	b	b	a	b	h	a	b	b	a	b	a	b	a	b	b	a	b	b	a	h	a	a	a	b	b	b
BD3886_1	118.728	13023140	b	b	b	b	b	b	a	a	b	a	b	a	a	a	b	a	b	b	b	a	a	b	b	a	b	h	a	b	b	a	b	a	b	a	b	b	a	a	b	a	h	a	a	a	b	b	b
BD1073_1	122.042	13879816	b	b	a	b	b	b	a	a	b	a	b	a	a	a	b	a	b	b	b	a	a	b	b	a	b	h	a	b	b	a	a	a	b	a	b	b	a	a	b	a	a	a	a	a	b	b	b
BD0833_2	127.251	14130010	b	b	a	b	b	b	a	a	b	a	b	a	a	a	b	a	b	b	b	a	a	a	b	a	b	b	a	b	b	a	a	a	b	b	b	b	a	a	b	a	a	a	a	a	b	b	b
BD3399_2	130.171	15826374	b	b	a	b	b	b	a	a	b	a	b	a	a	a	b	a	b	b	b	a	a	a	b	a	b	h	a	b	b	a	a	a	b	b	b	b	a	a	b	a	a	a	a	a	b	b	b
BD3399_1	130.171	15826374	b	b	a	b	b	b	a	a	b	a	b	a	a	a	b	a	b	b	b	a	a	a	b	a	b	h	a	b	b	a	a	a	b	b	b	b	a	a	b	a	a	a	a	a	b	b	b
BD4975_1	130.807	16765973	b	b	a	b	b	b	a	a	b	a	b	a	a	a	b	a	b	b	b	a	a	a	b	a	b	a	a	b	b	a	a	a	b	b	b	b	a	a	b	a	a	a	a	a	b	b	b
BD3876_1	130.807	16872796	b	b	a	b	b	b	a	a	b	a	b	a	a	a	b	a	b	b	b	a	a	a	b	a	b	a	a	b	b	a	a	a	b	b	b	b	a	a	b	a	a	a	a	a	b	b	b
BD1893_1	136.822	23806368	a	b	a	b	b	b	a	a	b	a	b	a	a	a	b	a	b	b	b	a	a	a	b	a	b	a	a	b	b	a	a	a	b	b	b	b	b	a	b	a	a	a	a	b	b	b	b
BD3585_2	137.297	24309975	a	b	a	b	b	b	a	a	b	a	b	a	a	a	b	a	b	b	b	a	a	a	b	a	b	a	a	b	b	a	a	a	b	b	b	b	b	a	b	a	a	a	a	b	b	b	b
BD0521_3	137.297	24653655	a	b	a	b	b	b	a	a	b	a	b	a	a	a	b	a	b	b	b	a	a	a	b	a	b	a	a	b	b	a	a	a	b	b	b	b	b	a	b	a	a	a	a	b	b	b	b
BD1067_1	137.297	25015105	a	b	a	b	b	b	a	a	b	a	b	a	a	a	b	a	b	b	b	a	a	a	b	a	b	a	a	b	b	a	a	a	b	b	b	b	b	a	b	a	a	a	a	b	b	b	b
BD0258_4	137.297	25260401	a	b	a	b	b	b	a	a	b	a	b	a	a	a	b	a	b	b	b	a	a	a	b	a	b	a	a	b	b	a	a	a	b	b	b	b	b	a	b	a	a	a	a	b	b	b	b
BD1367_1	137.297	25516262	a	b	a	b	b	b	a	a	b	a	b	a	a	a	b	a	b	b	b	a	a	a	b	a	b	a	a	b	b	a	a	a	b	b	b	b	b	a	b	a	a	a	a	b	b	b	b
BD3589_1	138.425	26658442	a	b	a	b	b	b	a	a	b	a	b	a	a	a	b	a	b	b	b	a	a	a	b	a	b	a	a	b	b	a	a	a	b	b	b	b	b	a	b	a	a	a	a	b	b	b	b
BD4842_1	138.425	26942209	a	b	a	b	b	b	a	a	b	a	b	a	a	a	b	a	b	b	b	a	a	a	b	a	b	a	a	b	b	a	a	a	b	b	b	b	b	a	b	a	a	a	a	b	b	b	b
BD3591_2	139.72	27277974	a	b	a	b	b	b	a	a	b	a	b	a	a	a	b	a	b	b	b	a	a	a	b	a	b	a	a	b	b	a	a	a	b	b	b	b	b	a	b	a	a	a	a	b	b	b	b
BD3591_1	139.72	27278128	a	b	a	b	b	b	a	a	b	a	b	a	a	a	b	a	b	b	b	a	a	a	b	a	b	a	a	b	b	a	a	a	b	b	b	b	b	a	b	a	a	a	a	b	b	b	b
BD1469_1	139.72	27737542	a	b	a	b	b	b	a	a	b	a	b	a	a	a	b	a	b	b	b	a	a	a	b	a	b	a	a	b	b	a	a	a	b	b	b	b	b	a	b	a	a	a	a	b	b	b	b
BD4222_1	141.697	28447557	h	b	a	b	b	b	a	a	b	a	b	a	a	a	b	a	b	b	b	a	a	a	b	a	b	a	a	b	b	a	a	a	b	b	b	b	b	a	b	a	a	a	a	b	b	b	b
BD0180_10	143.164	28694611	h	b	a	b	b	b	a	a	b	a	b	a	a	a	b	a	b	b	b	a	a	a	b	a	b	a	a	b	b	a	a	a	b	b	b	b	b	a	a	a	a	a	a	b	b	b	b
BD0342_5	143.8	29288035	h	b	a	b	b	b	a	a	b	a	b	a	a	a	b	a	b	b	b	a	a	a	b	a	b	a	a	b	b	a	a	a	b	b	b	b	b	a	a	a	a	a	a	b	b	b	b
BD3595_2	144.763	29487621	h	b	a	b	b	b	a	a	b	a	b	a	a	a	b	a	b	b	b	a	a	a	b	a	b	a	a	b	b	a	a	a	b	b	b	b	b	a	a	a	a	a	a	b	b	b	b
BD4044_5	145.078	29502596	h	b	a	b	b	b	a	a	b	a	b	a	a	a	b	a	b	b	b	a	a	a	b	a	b	a	a	b	b	a	a	a	b	b	b	b	b	b	a	a	a	a	a	b	b	b	b
BD0013_2	145.393	29713596	h	b	a	b	b	b	a	a	b	a	b	a	a	a	b	a	b	b	b	a	a	a	b	a	b	a	a	b	b	a	a	a	b	b	b	b	b	b	a	a	a	a	a	b	b	b	b
BD3596_1	145.393	29900153	h	b	a	b	b	b	a	a	b	a	b	a	a	a	b	a	b	b	b	a	a	a	b	a	b	a	a	b	b	a	a	a	b	b	b	b	b	b	a	a	a	a	a	b	b	b	b
BD2534_2	146.192	30077593	h	b	a	b	b	b	a	a	b	a	b	a	a	a	b	a	b	b	b	a	a	a	b	a	b	a	a	b	b	a	a	a	b	b	b	b	b	b	a	a	b	a	a	b	b	b	b
BD2058_1	150.179	30354062	h	b	a	b	b	b	a	a	b	b	b	a	a	a	b	a	b	b	b	b	a	b	b	a	b	a	a	b	b	a	a	a	a	b	b	b	b	b	a	a	b	a	a	b	b	b	b
BD2071_1	150.495	30713909	h	b	a	b	b	b	a	a	b	b	b	a	a	a	b	a	b	b	b	b	a	b	b	a	b	a	a	b	b	a	a	a	a	b	b	b	b	a	a	a	b	a	a	b	b	b	b
BD0311_1	150.81	30972172	h	b	a	b	b	b	a	a	b	b	b	a	a	a	b	a	b	b	b	b	a	b	b	a	b	a	a	b	b	a	a	a	a	b	b	b	b	a	a	a	b	a	a	b	b	b	b
BD2057_1	150.81	30987636	h	b	a	b	b	b	a	a	b	b	b	a	a	a	b	a	b	b	b	b	a	b	b	a	b	a	a	b	b	a	a	a	a	b	b	b	b	a	a	a	b	a	a	b	b	b	b
BD2451_2	151.126	31187929	h	b	a	b	b	b	a	a	b	b	b	a	a	a	b	a	b	b	b	b	a	b	b	a	b	a	a	b	b	a	a	a	a	b	b	b	b	a	a	a	b	a	a	b	b	b	b
BD5063_2	152.592	31321703	h	b	a	b	b	b	a	a	b	b	b	a	a	a	b	a	b	b	b	b	a	b	b	a	b	a	a	b	b	a	b	a	a	b	b	b	b	b	a	a	b	a	a	b	b	b	b
BD1105_1	154.569	31568922	h	b	a	b	b	b	a	a	b	b	b	a	a	a	b	a	b	b	b	b	a	b	b	a	b	a	a	b	b	a	b	a	a	b	b	b	b	b	a	a	b	a	a	b	b	b	b
BD1104_1	154.569	31610877	h	b	a	b	b	b	a	a	b	b	b	a	a	a	b	a	b	b	b	b	a	b	b	a	b	a	a	b	b	a	b	a	a	b	b	b	b	b	a	a	b	a	a	b	b	b	b
BD3938_2	157.074	31835032	a	b	a	b	b	b	a	a	b	b	b	a	a	b	b	a	b	b	b	b	a	b	b	a	b	a	a	b	b	a	b	a	a	b	b	b	b	b	a	a	b	a	b	b	b	b	b
BD1944_1	157.074	32072136	a	b	a	b	b	b	a	a	b	b	b	a	a	b	b	a	b	b	b	b	a	b	b	a	b	a	a	b	b	a	b	a	a	b	b	b	b	b	a	a	b	a	b	b	b	b	b
BD0525_3	157.71	32955880	a	b	b	b	b	b	a	a	b	b	b	a	a	b	b	a	b	b	b	b	a	b	b	a	b	a	a	b	b	a	b	b	a	b	b	b	b	b	a	a	b	a	b	b	b	b	b
BD5004_2	158.509	33137488	a	b	b	b	b	b	a	a	b	b	b	a	a	b	b	a	b	b	b	b	a	b	b	a	b	a	a	b	b	a	b	b	a	b	b	b	b	b	a	a	b	a	b	b	b	b	b
BD5004_1	158.509	33137678	a	b	b	b	b	b	a	a	b	b	b	a	a	b	b	a	b	b	b	b	a	b	b	a	b	a	a	b	b	a	b	b	a	b	b	b	b	b	a	a	b	a	b	b	b	b	b
BD0984_6	161.557	33591814	a	b	b	b	b	b	a	a	b	b	b	a	b	b	b	a	b	b	b	b	a	b	b	a	b	a	a	b	b	a	b	b	b	b	b	b	b	b	a	a	b	a	b	b	b	b	b
BD0522_2	162.356	33872996	a	b	b	b	b	b	a	a	a	b	b	a	b	b	b	a	b	b	b	b	a	b	b	a	b	a	a	b	b	a	b	b	b	b	b	b	b	b	a	a	b	a	b	b	b	b	b
BD2722_1	165.792	34315130	a	b	b	b	b	b	a	a	a	a	b	a	b	b	b	a	b	b	b	b	a	b	b	a	b	a	a	a	b	a	b	b	a	b	b	b	b	b	a	a	b	a	b	b	b	b	b
BD0574_2	167.944	35551298	a	b	b	b	b	b	a	a	a	a	b	a	b	b	b	a	b	b	b	b	a	b	b	a	b	a	a	a	b	a	b	b	a	b	b	b	b	b	a	a	h	a	b	b	b	b	b
BD5001_3	171.935	36708562	a	b	b	b	b	b	a	a	a	a	b	a	b	b	b	a	b	b	b	b	a	b	b	a	b	a	a	a	b	a	b	b	a	b	a	b	b	b	a	a	b	a	b	b	b	b	b
BD3925_1	177.742	37269148	a	b	b	b	b	b	a	a	a	b	b	a	b	b	b	a	b	b	b	b	a	b	a	a	b	a	a	a	b	a	b	b	b	b	b	b	b	b	a	h	b	a	a	b	b	b	b
BD3922_1	180.247	38042342	a	b	b	b	b	a	a	a	a	b	b	a	b	b	b	a	b	b	b	b	b	b	a	a	b	a	a	a	b	a	b	b	b	b	b	b	b	b	a	h	b	a	a	b	b	b	b
BD0417_9	199.67	40785573	a	b	b	a	b	a	a	a	a	a	b	a	b	a	b	a	b	b	a	b	b	b	a	a	a	a	a	a	b	b	b	a	b	b	b	a	b	a	a	b	b	a	b	b	b	b	b
BD2346_1	207.941	41514282	a	b	b	a	b	a	b	a	a	a	b	a	a	b	b	a	b	b	a	h	b	b	h	a	a	a	a	a	b	b	b	a	b	b	b	a	b	a	a	b	b	a	a	b	b	b	b
BD0418_1	210.45	41788261	a	b	b	a	b	a	b	a	a	a	b	a	a	b	b	a	b	b	a	h	b	b	a	a	a	a	a	a	b	b	b	a	b	b	b	a	b	a	a	b	b	a	a	b	b	b	b
BD0748_1	212.955	42064583	a	b	b	a	a	a	b	a	a	a	b	a	a	b	b	a	b	b	a	a	b	b	a	a	a	a	a	a	b	b	b	a	b	b	b	a	b	a	a	b	b	b	a	b	b	b	b
BD3912_2	212.955	42065217	a	b	b	a	a	a	b	a	a	a	b	a	a	b	b	a	b	b	a	a	b	b	a	a	a	a	a	a	b	b	b	a	b	b	b	a	b	a	a	b	b	b	a	b	b	b	b
BD1582_1	220.058	42905130	a	b	a	a	a	a	b	a	a	a	b	a	a	b	b	a	b	b	a	a	b	b	a	a	a	a	a	a	b	b	b	a	b	b	b	a	b	b	a	b	b	b	a	b	b	b	b
BD0690_3	222.927	43353615	b	b	a	a	a	a	b	a	a	a	b	a	a	b	b	a	b	h	b	a	b	b	a	a	a	a	a	b	b	b	b	a	b	b	b	a	b	b	a	b	b	b	a	b	b	b	b
BD1840_1	233.73	44061959	b	b	a	a	a	a	b	a	b	b	b	a	a	b	b	a	a	a	b	a	b	b	a	a	a	a	a	b	b	a	b	a	b	h	a	a	b	b	a	b	a	a	a	b	a	b	b
BD0404_2	241.527	44861337	a	b	a	a	a	a	b	a	b	a	b	a	a	b	b	a	a	a	b	a	b	b	a	a	a	a	a	b	b	a	b	a	b	b	b	a	b	b	a	b	a	b	a	b	a	h	b
BD0998_1	259.691	45525624	b	b	a	a	a	a	b	a	b	b	b	a	a	b	b	a	b	a	b	b	a	b	a	a	b	b	a	b	b	a	b	a	b	h	a	b	b	a	a	b	a	b	h	b	h	b	b
BD3902_1	275.861	46475012	b	a	a	a	a	a	b	b	b	b	b	a	a	b	a	a	b	a	b	a	a	a	a	a	b	b	a	b	b	a	b	a	a	b	a	a	b	a	b	b	a	b	a	b	b	b	b
BD0382_1	288.581	46840092	b	a	a	a	a	b	b	a	b	b	b	a	a	b	a	a	b	a	b	a	a	a	a	b	h	b	a	b	b	a	b	a	h	b	a	a	b	a	h	b	b	b	a	b	b	b	b
BD3901_1	292.381	47132518	b	a	a	a	a	b	b	a	b	b	b	a	a	b	a	a	b	b	b	a	a	a	a	b	a	b	a	b	b	a	b	a	a	b	a	a	b	a	a	b	b	b	a	b	b	b	b
BD0676_1	297.366	47384901	b	a	a	b	a	b	b	a	b	b	b	a	a	b	a	a	a	b	b	a	a	a	a	b	a	b	a	b	b	a	b	a	a	b	a	a	b	a	a	b	b	b	b	b	b	b	a
BD0348_1	297.366	47465981	b	a	a	b	a	b	b	a	b	b	b	a	a	b	a	a	a	b	b	a	a	a	a	b	a	b	a	b	b	a	b	a	a	b	a	a	b	a	a	b	b	b	b	b	b	b	a
BD4986_1	301.547	47765887	b	a	a	b	a	b	b	a	b	b	b	a	b	b	a	a	a	b	b	a	a	a	a	b	a	b	a	b	b	b	b	a	a	b	b	a	h	a	h	b	b	b	b	b	b	b	a
BD1794_3	304.419	48075327	b	a	a	b	a	b	b	a	b	b	b	a	b	b	a	a	a	b	b	a	a	a	a	a	a	b	a	b	b	b	b	a	a	b	b	b	h	a	h	a	b	b	b	b	b	b	a
BD1794_1	304.419	48075592	b	a	a	b	a	b	b	a	b	b	b	a	b	b	a	a	a	b	b	a	a	a	a	a	a	b	a	b	b	b	b	a	a	b	b	b	h	a	h	a	b	b	b	b	b	b	a
BD0021_2	304.735	48178278	b	a	a	b	a	b	b	a	b	b	b	a	b	b	a	a	a	b	b	a	a	a	a	a	a	b	a	b	b	b	b	a	a	b	b	b	a	a	h	a	b	b	b	b	b	b	a
[truncated: 118 more columns]

## Sheet: Chr5
Note 1: a=Bd21, b=Bd3-1, h=heterozygous
Note 2: Four small linkage groups were assigned to physical locations according to the genome sequence and previous F2 gentic map. These markers are noted in the comments.
Locus	Genetic Position (cM)	Physical location of SNP position	Comments	RIL001	RIL002	RIL003	RIL004	RIL005	RIL006	RIL007	RIL008	RIL009	RIL010	RIL011	RIL012	RIL013	RIL015	RIL016	RIL017	RIL018	RIL019	RIL020	RIL021	RIL022	RIL023	RIL024	RIL025	RIL026	RIL027	RIL028	RIL029	RIL030	RIL031	RIL032	RIL033	RIL034	RIL035	RIL036	RIL037	RIL038	RIL041	RIL042	RIL043	RIL044	RIL045	RIL047	RIL048	RIL049	RIL050
BD2636_1	0	637292		b	b	b	b	a	b	b	b	a	a	a	b	b	b	b	a	b	a	a	b	b	b	b	a	a	b	a	a	b	a	a	b	a	b	b	b	b	b	b	b	a	a	b	a	a	a
BD0114_3	7.811	917254		b	b	b	a	a	b	h	b	a	a	a	a	b	b	b	a	b	a	a	b	b	b	a	a	a	a	a	a	b	a	a	b	a	b	a	b	b	a	b	b	a	a	b	a	a	a
BD0289_1	25.187	1377862		b	b	b	b	h	b	a	a	a	b	a	a	b	b	b	a	b	b	b	b	b	b	h	a	b	a	a	a	a	a	b	b	a	b	a	b	b	a	b	b	a	b	a	a	b	a
BD2635_1	25.187	1794076		b	b	b	b	h	b	a	a	a	b	a	a	b	b	b	a	b	b	b	b	b	b	h	a	b	a	a	a	a	a	b	b	a	b	a	b	b	a	b	b	a	b	a	a	b	a
BD0471_3	45.373	2526281	not in F2 map	a	b	b	a	b	b	a	a	a	b	a	a	b	b	b	a	b	a	b	b	b	b	a	b	b	h	b	a	a	a	b	a	b	b	a	b	b	b	b	b	a	b	a	a	b	a
BD0175_2	47.349	2984373		a	b	b	a	b	b	a	a	a	b	a	a	b	b	b	a	b	a	b	b	b	b	a	b	b	h	b	a	a	a	b	a	b	b	a	b	b	b	b	b	a	b	a	a	b	a
BD2633_1	47.349	3172603		a	b	b	a	b	b	a	a	a	b	a	a	b	b	b	a	b	a	b	b	b	b	a	b	b	h	b	a	a	a	b	a	b	b	a	b	b	b	b	b	a	b	a	a	b	a
BD0036_2	48.813	3427334		a	b	b	a	b	b	a	a	a	b	a	a	b	b	b	a	b	a	b	b	b	b	a	b	b	h	b	a	a	a	b	a	b	b	a	b	b	b	b	b	a	b	a	b	b	a
BD0356_8	48.813	3805618		a	b	b	a	b	b	a	a	a	b	a	a	b	b	b	a	b	a	b	b	b	b	a	b	b	h	b	a	a	a	b	a	b	b	a	b	b	b	b	b	a	b	a	b	b	a
BD4921_1	49.449	4119479		a	b	b	a	b	b	a	a	a	b	a	a	b	b	b	a	b	a	b	b	b	b	a	b	b	h	b	a	a	a	b	a	b	b	a	b	b	b	b	b	a	b	a	b	b	a
BD1139_1	49.449	4894926		a	b	b	a	b	b	a	a	a	b	a	a	b	b	b	a	b	a	b	b	b	b	a	b	b	h	b	a	a	a	b	a	b	b	a	b	b	b	b	b	a	b	a	b	b	a
BD2438_1	49.449	5218731		a	b	b	a	b	b	a	a	a	b	a	a	b	b	b	a	b	a	b	b	b	b	a	b	b	h	b	a	a	a	b	a	b	b	a	b	b	b	b	b	a	b	a	b	b	a
BD3329_2	49.449	5281588		a	b	b	a	b	b	a	a	a	b	a	a	b	b	b	a	b	a	b	b	b	b	a	b	b	h	b	a	a	a	b	a	b	b	a	b	b	b	b	b	a	b	a	b	b	a
BD3329_3	49.449	5281671		a	b	b	a	b	b	a	a	a	b	a	a	b	b	b	a	b	a	b	b	b	b	a	b	b	h	b	a	a	a	b	a	b	b	a	b	b	b	b	b	a	b	a	b	b	a
BD2435_1	49.449	5512959		a	b	b	a	b	b	a	a	a	b	a	a	b	b	b	a	b	a	b	b	b	b	a	b	b	h	b	a	a	a	b	a	b	b	a	b	b	b	b	b	a	b	a	b	b	a
BD1107_1	49.449	6075945		a	b	b	a	b	b	a	a	a	b	a	a	b	b	b	a	b	a	b	b	b	b	a	b	b	h	b	a	a	a	b	a	b	b	a	b	b	b	b	b	a	b	a	b	b	a
BD4326_1	49.449	6205681		a	b	b	a	b	b	a	a	a	b	a	a	b	b	b	a	b	a	b	b	b	b	a	b	b	h	b	a	a	a	b	a	b	b	a	b	b	b	b	b	a	b	a	b	b	a
BD3767_1	49.449	6492975		a	b	b	a	b	b	a	a	a	b	a	a	b	b	b	a	b	a	b	b	b	b	a	b	b	h	b	a	a	a	b	a	b	b	a	b	b	b	b	b	a	b	a	b	b	a
BD3262_1	49.924	9699669		a	b	b	a	b	b	a	a	a	b	a	a	b	b	b	a	b	a	b	b	b	b	a	b	b	h	b	a	a	a	b	a	b	b	a	b	b	b	b	b	a	b	a	b	b	a
BD3660_1	50.56	9881338	not in F2 map	a	b	b	a	b	b	a	a	a	b	a	a	b	b	b	a	b	a	b	b	b	b	a	b	b	h	b	a	a	a	b	a	b	b	a	b	b	b	b	b	a	b	a	b	b	a
BD3260_5	50.876	10292886		a	b	b	a	b	b	a	a	a	b	b	a	b	b	b	a	b	a	b	b	b	b	a	b	b	h	b	a	a	a	b	a	b	b	a	b	b	b	b	b	a	b	a	b	b	a
BD2563_1	51.191	10505259		a	b	b	a	b	b	a	a	a	b	b	a	b	b	b	a	b	a	b	b	b	b	a	b	b	h	b	a	a	a	b	a	b	b	a	b	b	b	b	b	a	b	a	b	b	a
BD0024_1	51.191	10743133		a	b	b	a	b	b	a	a	a	b	b	a	b	b	b	a	b	a	b	b	b	b	a	b	b	h	b	a	a	a	b	a	b	b	a	b	b	b	b	b	a	b	a	b	b	a
BD4261_2	51.507	10864014		a	b	b	a	b	b	a	a	a	b	b	a	b	b	b	a	b	a	b	b	b	b	a	b	b	h	b	a	a	a	b	a	b	b	a	b	b	b	b	b	a	b	a	b	b	a
BD2094_2	51.507	11349318		a	b	b	a	b	b	a	a	a	b	b	a	b	b	b	a	b	a	b	b	b	b	a	b	b	h	b	a	a	a	b	a	b	b	a	b	b	b	b	b	a	b	a	b	b	a
BD3982_7	51.507	11543335		a	b	b	a	b	b	a	a	a	b	b	a	b	b	b	a	b	a	b	b	b	b	a	b	b	h	b	a	a	a	b	a	b	b	a	b	b	b	b	b	a	b	a	b	b	a
BD1798_1	51.67	11646634		a	b	b	a	b	b	a	a	a	b	b	a	b	b	b	a	b	a	b	b	b	b	a	b	b	h	b	a	a	a	b	a	b	b	a	b	b	b	b	b	a	b	a	b	b	a
BD3052_2	51.821	11134856	genetic order disagrees with physical location, not in F2 map	a	b	b	a	b	b	a	a	a	b	b	a	b	b	b	a	b	a	b	b	b	b	a	b	b	h	b	a	a	a	b	a	b	b	a	b	b	b	b	b	a	b	a	b	b	a
BD0220_1	52.62	13055154		a	b	b	a	b	b	a	a	a	b	b	a	b	b	b	a	b	a	b	b	b	b	a	b	b	h	b	a	a	a	b	a	b	a	a	b	b	b	b	b	a	b	a	b	b	a
BD0637_1	56.607	13564116		a	b	b	a	b	b	a	a	a	b	b	a	b	b	b	a	b	a	b	b	b	b	a	b	a	h	b	a	a	a	b	a	b	a	a	a	b	b	b	b	a	b	a	b	b	a
BD3988_1	57.406	14109015		a	b	b	a	b	b	a	a	a	b	b	a	b	b	b	a	b	a	b	b	b	b	a	b	a	h	b	a	a	a	b	a	b	a	a	a	b	b	b	b	a	b	a	b	b	a
BD2754_3	58.368	14383369		a	b	b	a	b	b	a	a	a	b	b	a	b	b	b	a	b	a	b	b	b	b	a	b	a	h	b	a	a	a	b	a	b	a	a	a	a	b	b	b	a	b	a	b	b	a
BD0077_3	58.368	14604829		a	b	b	a	b	b	a	a	a	b	b	a	b	b	b	a	b	a	b	b	b	b	a	b	a	h	b	a	a	a	b	a	b	a	a	a	a	b	b	b	a	b	a	b	b	a
BD3061_1	58.368	14605156		a	b	b	a	b	b	a	a	a	b	b	a	b	b	b	a	b	a	b	b	b	b	a	b	a	h	b	a	a	a	b	a	b	a	a	a	a	b	b	b	a	b	a	b	b	a
BD0173_2	58.368	14816190		a	b	b	a	b	b	a	a	a	b	b	a	b	b	b	a	b	a	b	b	b	b	a	b	a	h	b	a	a	a	b	a	b	a	a	a	a	b	b	b	a	b	a	b	b	a
BD3999_1	67.349	17442121		a	b	a	b	b	b	a	a	a	b	a	a	b	b	b	a	b	a	b	b	b	b	a	b	a	h	a	a	a	a	b	a	b	a	a	a	a	a	a	b	a	b	b	b	b	b
BD3999_2	67.349	17440982		a	b	a	b	b	b	a	a	a	b	a	a	b	b	b	a	b	a	b	b	b	b	a	b	a	h	a	a	a	a	b	a	b	a	a	a	a	a	a	b	a	b	b	b	b	b
BD4001_2	68.815	18051104		a	b	a	b	b	b	b	a	a	b	a	a	b	b	b	a	b	a	b	b	b	b	a	b	a	b	a	a	a	a	b	a	b	a	a	a	a	a	a	b	a	b	b	b	b	b
BD4476_1	69.614	18291391		a	b	a	b	b	b	b	a	a	b	a	a	b	b	b	a	b	a	b	b	b	b	a	b	a	b	a	a	a	a	b	a	b	a	a	a	a	a	a	b	a	b	b	b	b	b
BD2291_3	72.119	18562413		a	a	a	b	b	b	b	a	b	b	a	a	b	b	b	a	b	a	b	b	b	b	a	b	a	b	a	a	a	a	b	a	b	a	a	a	a	a	a	b	a	b	h	b	b	a
BD0783_1	72.119	18877319		a	a	a	b	b	b	b	a	b	b	a	a	b	b	b	a	b	a	b	b	b	b	a	b	a	b	a	a	a	a	b	a	b	a	a	a	a	a	a	b	a	b	h	b	b	a
BD1967_1	72.434	19177224		a	a	a	b	b	b	b	a	b	b	a	a	b	b	b	a	b	b	b	b	b	b	a	b	a	b	a	a	a	a	b	a	b	a	a	a	a	a	a	b	a	b	h	b	b	a
BD5021_1	73.397	19902938		a	a	a	b	b	b	b	a	b	b	a	a	b	b	b	a	b	b	b	b	b	b	a	b	a	b	a	a	a	a	b	a	b	a	a	a	a	a	a	b	a	b	h	b	b	a
BD1199_1	75.381	20091945		a	a	a	b	b	b	b	a	b	b	a	a	b	b	b	a	b	b	b	a	b	b	a	b	a	b	a	a	a	h	b	a	b	a	a	a	a	a	a	b	a	b	h	b	b	a
BD1950_1	78.991	20568636		a	a	a	b	b	b	b	a	b	b	a	a	b	b	b	a	b	b	b	a	b	b	a	b	a	b	a	a	a	h	b	a	b	a	a	a	a	a	a	b	a	b	a	b	b	a
BD1950_2	78.991	20568736		a	a	a	b	b	b	b	a	b	b	a	a	b	b	b	a	b	b	b	a	b	b	a	b	a	b	a	a	a	h	b	a	b	a	a	a	a	a	a	b	a	b	a	b	b	a
BD0761_1	90.687	21134280		a	a	a	b	b	b	a	a	a	b	a	a	b	b	b	a	a	b	b	a	b	b	a	b	a	a	b	a	a	b	b	a	b	b	b	b	b	a	a	b	a	b	a	b	b	a
BD3447_3	112.976	23045533		a	h	a	b	b	b	b	h	a	b	b	h	a	b	b	a	b	b	b	a	b	b	a	b	a	a	b	a	a	b	b	a	a	b	a	b	a	b	a	b	b	b	a	b	b	a
BD0218_4	113.291	23236333		a	h	a	b	b	b	b	h	a	b	b	h	a	b	b	a	b	b	b	a	b	b	a	b	a	a	b	a	a	b	b	a	a	b	a	b	a	b	a	b	b	b	a	b	b	a
BD1641_1	116.163	23570664		a	h	a	b	b	b	b	h	a	b	b	b	a	b	b	a	b	b	b	a	b	b	a	b	a	a	b	a	a	b	b	a	a	b	h	b	a	b	a	b	b	b	a	b	b	a
BD0149_1	118.501	23784905		a	h	a	b	b	b	b	a	a	b	b	b	a	b	b	b	b	b	b	a	b	b	a	a	a	h	b	a	a	b	b	a	a	b	a	b	a	b	a	b	b	b	a	b	b	a
BD3974_1	121.366	23984757		a	a	a	b	b	b	b	b	a	b	b	b	a	b	b	b	b	b	b	a	b	b	a	a	a	h	b	a	a	b	b	a	a	b	a	b	a	b	a	b	b	b	a	b	b	a
BD0141_1	122.003	24165298		a	a	a	b	b	b	b	b	a	b	b	b	a	b	b	b	b	b	b	a	b	b	a	a	a	h	b	b	a	b	b	a	a	b	a	b	a	b	a	b	b	b	a	b	b	a
BD3448_2	126.406	24416988		a	a	a	b	b	b	b	b	b	b	a	b	a	b	b	b	b	b	b	a	b	a	a	a	a	b	b	b	a	b	b	a	a	b	h	b	a	b	a	b	b	b	b	b	b	a
BD4464_1	133.595	25001639		a	a	a	b	b	b	b	b	b	b	a	a	a	b	b	b	b	a	b	a	b	a	a	a	a	b	b	b	b	b	b	a	a	b	h	b	a	b	a	b	b	b	b	b	b	a
BD0482_1	144.403	25530775		a	b	a	b	b	b	b	b	b	b	a	a	a	b	a	b	a	a	b	a	b	a	a	a	h	b	b	b	a	a	b	b	a	b	h	b	a	a	a	b	b	b	b	b	b	b
BD4088_3	153.875	25889308		a	b	a	b	b	b	a	a	a	b	a	a	a	b	a	b	a	a	a	a	b	a	b	a	b	b	a	b	a	a	b	b	a	b	h	b	a	h	a	b	b	b	b	b	b	b
BD4088_6	153.875	25889793		a	b	a	b	b	b	a	a	a	b	a	a	a	b	a	b	a	a	a	a	b	a	b	a	b	b	a	b	a	a	b	b	a	b	h	b	a	h	a	b	b	b	b	b	b	b
BD1676_1	155.003	25970456	not in F2 map	a	b	a	b	b	b	a	a	a	b	a	a	a	b	a	b	a	a	a	a	b	a	b	a	b	b	b	b	a	a	b	b	a	b	b	b	a	h	a	b	b	b	b	b	b	b
BD3488_1	165.05	26478751		a	b	a	b	b	b	a	a	a	b	a	a	a	b	a	b	a	a	a	a	b	b	b	a	b	b	b	b	a	a	b	a	a	b	h	b	a	a	a	b	b	b	h	b	h	b
BD0115_3	171.538	26684698		a	b	a	b	b	b	a	a	a	b	b	a	a	b	a	b	a	a	a	a	b	b	b	a	b	b	b	b	a	a	b	a	a	b	h	a	a	a	a	b	b	b	h	b	b	b
BD0213_1	172.501	26737846		a	b	a	b	b	b	a	a	a	b	b	a	a	b	a	b	a	a	a	a	b	b	b	a	b	b	b	b	a	a	b	a	a	b	h	a	a	a	h	b	b	b	h	b	b	b
BD1078_3	175.196	26804847		a	b	a	a	b	b	a	a	a	b	b	a	a	b	a	b	a	a	a	a	b	b	b	a	b	b	b	b	a	a	b	a	a	-	h	a	a	a	b	b	b	b	b	b	b	b
BD4159_1	185.477	27259561		a	b	b	a	b	b	b	a	a	a	b	a	a	b	a	b	a	a	a	a	b	b	a	a	b	b	b	b	a	b	b	a	a	b	h	a	a	a	b	b	b	b	b	b	b	b
BD0434_2	190.661	27752799		h	b	b	a	b	b	b	a	a	a	b	a	a	b	a	b	a	a	a	b	b	b	a	a	b	b	b	b	a	b	a	a	a	b	b	b	a	a	b	b	b	b	b	b	b	b
BD2811_2	193.53	27959460		a	b	b	a	b	b	a	a	a	a	b	a	a	b	a	b	a	a	a	b	b	b	a	a	b	a	b	b	a	b	b	a	a	b	b	a	a	a	b	b	b	b	b	b	b	b
BD2811_3	193.53	27959590		a	b	b	a	b	b	a	a	a	a	b	a	a	b	a	b	a	a	a	b	b	b	a	a	b	a	b	b	a	b	b	a	a	b	b	a	a	a	b	b	b	b	b	b	b	b
BD0868_1	197.326	28309223		a	b	b	a	b	b	a	a	a	a	b	a	a	b	a	b	a	a	a	b	b	b	a	a	b	a	b	b	a	b	b	a	a	b	b	a	a	a	b	b	b	b	b	b	b	b
BD0607_1	197.962	28356501		a	b	b	a	b	b	a	a	a	a	b	a	a	b	a	b	b	a	a	b	b	b	a	a	b	a	b	b	a	b	b	a	a	b	b	a	a	a	b	b	b	b	b	b	b	b
[truncated: 119 more columns]
